# Supplementary material for: Psychosomatic symptoms questionnaire (PSQ-39): a psychometric study among general population of Iranian adults
Source: BMC Psychiatry. 2021 May 25;21:269. doi: 10.1186/s12888-021-03278-z (PMC8147044; doi:10.1186/s12888-021-03278-z)
Supplement: Supplementary file 2 — Additional file 2:. [file 12888_2021_3278_MOESM2_ESM.csv]

Number	P1	P2	P3	P4	P5	P6	P7	P8	P9	P10	P11	P12	P13	P14	P15	P16	P17	P18	P19	P20	P21	P22	P23	P24	P25	P26	P27	P28	P29	P30	P31	P32	P33	P34	P35	P36	P37	P38	P39	R2
1	4	3	1	3	2	1	3	1	2	3	3	2	3	3	2	3	3	3	3	2	2	3	3	3	3	2	1	3	1	3	1	1	2	1	1	1	3	2	1	0
2	4	3	1	1	1	1	3	3	2	3	4	4	3	4	3	2	1	1	1	2	2	2	3	3	4	2	3	3	2	3	1	4	1	1	1	1	3	2	1	0
5	2	1	1	1	1	1	3	1	1	1	3	3	1	1	1	1	1	1	1	1	1	1	1	1	1	1	1	1	1	1	1	1	1	1	1	1	1	1	1	0
8	1	1	1	1	1	1	2	1	1	2	1	2	1	1	1	1	1	2	1	1	1	2	1	1	1	1	1	1	1	1	1	1	2	1	1	1	1	1	1	0
9	2	1	1	1	1	1	1	1	1	1	1	1	1	1	1	1	1	1	1	1	1	1	1	1	1	3	1	1	1	1	1	2	1	1	1	1	4	2	1	0
10	3	3	2	4	1	2	2	1	1	1	2	2	2	2	1	1	2	2	1	1	1	1	1	1	1	1	1	1	1	1	1	1	1	1	1	1	1	1	1	0
12	1	3	2	1	1	2	3	1	1	3	3	4	3	3	1	1	1	1	1	1	1	1	2	2	2	1	3	1	1	1	2	1	1	1	1	1	2	3	3	0
14	2	2	1	3	3	1	2	1	2	3	4	4	3	3	2	2	2	2	3	1	1	1	3	3	3	3	3	1	2	2	1	2	1	1	1	2	2	1	1	0
18	2	1	1	1	1	1	3	1	1	2	2	2	3	3	2	1	2	2	2	1	1	2	3	3	2	2	2	2	1	3	3	2	2	2	1	2	2	2	2	0
20	3	4	2	2	3	2	1	3	1	1	4	4	3	3	2	2	3	3	3	2	2	3	3	4	4	3	2	1	1	3	3	3	2	1	1	1	3	2	2	0
21	1	1	1	1	1	1	2	2	2	2	3	4	3	4	1	1	3	3	1	3	3	3	2	3	3	1	4	1	1	4	3	1	2	1	1	1	2	3	3	0
23	1	1	1	1	1	1	1	1	1	1	1	1	1	1	1	1	1	1	1	1	1	1	1	1	1	1	1	1	1	1	1	1	1	1	1	1	1	1	1	0
31	1	1	1	1	2	1	2	2	1	2	1	1	2	1	1	1	2	2	1	1	2	2	2	1	2	1	1	1	1	1	2	2	2	1	1	2	1	1	1	0
32	1	1	1	1	1	3	1	1	1	1	1	1	1	1	1	1	1	1	1	1	1	1	1	1	3	1	1	1	1	1	1	1	1	1	1	1	1	1	1	0
34	2	2	1	2	2	2	2	1	2	3	3	3	2	3	2	2	2	1	1	2	1	3	3	3	4	2	4	2	2	2	2	2	2	1	1	3	3	2	1	0
38	2	1	1	1	1	2	1	1	1	1	2	3	2	2	1	1	1	1	1	2	1	2	1	1	2	2	2	1	1	2	1	1	2	1	1	1	2	1	1	0
39	2	1	1	1	1	1	1	1	1	1	1	1	1	1	1	1	1	1	1	1	1	1	1	1	2	1	1	1	1	1	1	1	1	1	1	1	1	1	1	0
41	2	1	1	1	1	1	1	1	1	1	3	3	2	2	1	1	1	1	1	2	2	1	1	2	1	1	1	1	1	1	1	1	1	1	1	1	1	1	1	0
47	4	1	1	1	2	1	2	1	1	3	2	1	2	2	1	1	3	2	1	1	2	1	4	4	2	5	2	1	1	1	1	1	1	1	1	1	1	1	1	0
53	4	3	2	1	2	1	1	1	1	2	3	4	5	4	3	2	1	2	4	2	4	3	2	4	4	1	3	2	3	3	4	4	2	2	1	1	4	4	5	0
57	4	1	1	1	1	1	2	1	3	3	1	2	2	1	1	1	1	1		2	1	2	2	2	2	2	2	2	2	1	2	1	2	1	1	2	2	1	1	0
61	2	2	1	1	1	1	2		1	3	2	2	3	1	1	1	1	1	2	2	2	2	4	4	5	3	3	2	1	3	2	2	2	1	1	2	1	2	2	0
65	1	2	1	1	2	2	1	1	1	2	2	2	3	2	1	1	1	1	2	2	1	3	3	3	1	3	3	3	3	2	2	2	2	1	1	1	2	2	1	0
66	2	1	1	1	1	1	1	2	1	1	1	1	1	1	1	1	1	1	1	1	1	1	1	2	1	1	1	1	1	1	1	1	1	1	1	1	1	1	1	0
68	1	1	1	1	1	1	1	1	1	1	1	1	1	2	1	2	3	3	1	3	2	2	2	3	1	1	1	1	1	1	2	1	2	1	1	1	1	1	1	0
69	1	1	1	1	1	1	1	1	1	1	1	1	1	3	1	1	1	1	1	1	1	1	1	1	1	1	1	1	2	1	1	1	1	1	1	1	1	1	1	0
70	1	1	1	1	1	1	4	2	2	4	4	4	4	3	1	1	1	1	1	2	2	1	2	2	2	1	2	1	1	5	4	3	2	2	1	2	3	4	1	0
72	1	1	1	1	3	1	2	2	2	3	4	4	3	3	2	2	2	2	3	3	2	3	1	1	1	1	2	1	1	1	1	1	1	1	1	1	1	1	1	0
73	1	1	1	1	1	1	1	1	2	1	2	1	1	1	1	1	1	1	1	1	1	1	1	1	2	1	1	1	1	1	1	1	1	1	1	1	1	1	1	0
79	2	1	1	1	1	1	1	1	1	1	1	1	1	1	1	1	1	1	1	3	1	1	1	1	1	1	1	1	1	1	1	1	1	1	1	1	1	1	1	0
80	3	4	1	1	1	2	1	1	1	1	2	3	2	2	3	2	3	3	2	3	3	4	5	5	5	2	4	4	3	2	3	3	3	1	1	1	3	3	2	0
84	1	1	1	1	1	1	1	1	1	2	2	2	1	1	1	1	1	1	1	1	1	1	1	1	1	1	1	1	1	1	1	2	1	1	2	1	1	1	1	0
85	4	3	2	3	1	2	2	2	1	2	3	3	3	3	1	1	2	1	1	2	1	2	2	2	2	2	2	1	1	2	2	1	1	1	1	2	1	1	2	0
88	2	2	1	1	2	1	1	1	1	1	1	2	2	1	1	1	1	1	1	1	1	1	1	1	1	1	1	1	1	1	1	1	1	1	1	1	1	1	1	0
93	3	2	1	1	1	1	1	1	1	1	2	2	2	2	1	1	1	1	1	2	1	1	2	2	1	1	1	1	1	1	1	2	2	1	1	1	2	2	2	0
102	1	1	1	1	1	1	1	1	2	2	2	2	1	1	1	1	1	1	1	1	1	1	1	1	1	1	1	1	1	1	1	1	1	1	1	1	1	1	1	0
115	3	2	1	1	2	1	2	2	4	5	4	4	4	3	3	2	4	4	5	3	4	2	3	5	5	5	5	4	5	5	4	4	3	4	2	4	4	5	3	0
116	1	1	1	1	1	1	1	2	1	2	1	2	1	2	1	1	1	1	1	1	1	1	2	1	1	1	1	1	1	1	1	1	1	1	1	1	1	1	1	0
118	1	1	1	1	1	1	1	1	2	1	2	1	1	2	1	1	1	1	1	1	2	1	1	1	1	1	1	1	1	2	1	1	2	1	1	2	2	2	2	0
123	2	1	1	1	1	1	1	1	1	1	1	1	1	1	1	1	1	1	1	1	1	1	1	1	1	1	1	1	1	1	1	1	1	1	1	1	1	1	1	0
124	1	1	1	1	1	1	1	1	1	1	3	4	3	3	1	1	1	1	1	1	1	1	1	2	1	1	1	1	1	1	1	1	1	1	1	1	3	3	4	0
126	2	1	1	1	1	1	1	1	1	1	1	2	1	3		1	1	1	1	1	1	1	1	1	1	1	1	1	1	1	1	1	2	1	1	3	4	4	1	0
131	4	2	1	2	1	2	2	1	2	2	3	3	4	2	1	1	2	1	1	1	1	2	2	1	3	2	1	1	3	4	1	2	2	1	1	1	4	4	4	0
138	1	1	1	1	1	1	1	2	1	1	2	2	1	3	1	1	1	1	1	1	1	1	1	1	2	1	1	1	3	1	2	1	1	1	1	1	3	2	3	0
152	2	1	1	1	1	1	1	1	1	1	1	3	1	2	1	1	1	1	1	1	1	1		4	3	1	3	1	1	4	1	1	3	1	1	1	1	1	1	0
153	4	4	2	1	3	1	2	2	2	2	4	4	4	4	1	1	1	1	2	3	3	2	5	4	5	5	5		2	1	1	4	2	1	1	1	2	2	2	0
162	2	2	1	1	1	1	1	1	1	1	3	3	4	3	1	1	1	1	1	1	2	2	1	1	1	1	1	1	1	1	1	1	1	1	1	1	1	2	2	0
168	3	3	3	1	2	1	1	1	1	1	3	3	3	4	4	4	3	3	3	3	3	3	3	4	3	2	1	1	1	2	1	3	3	1	1	1	1	1	2	0
169	1	1	1	1	1	1	3		1	2	2		2	2	1	1	1	1	1	1	1	1	1	1	1	1	1	1	1	1	1	1	1	1	1	1	1	2	1	0
174	2	1	1	2	1	1	1	1	1	1	1	1	1	1	1	1	1	1	1	1			2	2	1	1	1	1	1	1	1	2	1	1	1	1	2	1	1	0
179	3	4	2	2	1	5	5	3	1	1	2	1	1	2	1	1	1	4	1	3	2	3	1	2	1	1	1	1	1	1	1	1	2	1	1	2	2	5	4	0
180	2	1	1	2	2	1	1	2	1	2	3	3	3	4	1	1	2	2	1	1	1	1	1	2	2	1	1	1	1	2	1	1	3	2	1	1	4	4	4	0
183	3	1	1	1	4	1	4	4	4	4	4	4	3	3	1	1	2	2	1	1	1	1	3	3	3	4	3	3	3	2	2	3	4	3	1	1	1	2	4	0
189	2	1	1	1	2	1	3	2	1	2	3	3	2	3	1	1	2	2	2	2	1	2	2	2	2	2	2	3	2	2	1	3	2	1	1	2	2	1	1	0
194		2	1	1	2	1	3	1	1	1	5	5	3	2	5	5	2	5	5	2	3	5	3	2	5	1	2	1	3	2	2	2	2	1	1	1	2	2	5	0
199	2	1	1	1	1	1	1	1	1	1	2	2	1	2	1	1	1	1	1	1	1	1	1	1	1	1	1	1	1	1	1	1	1	1	1	1	2	2	1	0
203	2	2	1	1	1	1	3	2	2	4	2	2	2	2	1	1	1	1	1	4	4	4	4	4	4	2	2	3	1	2	5	2	2	1	1	1	5	3	5	0
206	3	1	1	1	1	1	2	1	1	1	1	2	1	1	1	1	1	1	1	1	1	1	1	2	1	2	1	1	1	1	1	2	1	1	1	1	2	1	1	0
207	3	3	2	1	1	1	1	2	1	1	2	2	3	3	2	2	3	2	3	2	1	1	2	2	2	1	1	1	1	1	1	1	1	1	2	2	2	4	4	0
210	2	1	1	1	1	1	1	2	2	3	2	3	4	3	2	2	2	1	1	3	4	2	2	1	3	3	2	1	1	2	2	2	1	1	3	1	3	3	4	0
218	1	2	2	1	1	1	3	2	1	5	4	3	4	2	1	1	2	2	1	1	1	1	1	1	1	1	1	1	1	2	1	1	1	1	1	1	2	1	1	0
221	1	1	1	1	1	1	2	1	1	2		2	2	2	1	2	2	1	1	2	1		2	1	3	1	2	1	1	2	3	1	2		1	1	2	2	1	0
223	3	3	1	3	2	1	4	4	2	5	4	4	4	4	3	1	1	1	3	4	4	2	4	4	4	4	4	3	1	3	3	1	1	1	2	1	1	3	2	0
226	2	2	1	1	1	1	1	1	2	1	2	2	2	2	1	1	1	1	1	1	1	1	2	2	2	1	2	2	1	1	2	1	1	1	1	1	4	4	4	0
236	1	4		3	1	1	3	2	2	2	5	4	3	4	2	2	3	2	2	5																				0
237	2	1	1	2	1	1	1	1	1	4	3		2	2	1	1	1	1	1	1	1	1	1	2	2	1	1	1	1	1	2	2	1	1	1	1	2	2	2	0
243	1	1	1	1	1	1	1	1	1	1	1	4	1	3	1	1	1	1	1	1	1	2	2	5	1	4	4	5	4	1	1	5	1	1	1	1	2	2	1	0
249	1	1	1	1	1	1	1	1	1	1	1	2	1	1	1	1	1	1	1	1	1	1	1	2	1	1	1	1	1	1	1	1	1	1	1	1	1	1	1	0
251	2	4	1	1	2	1	4	1	1	5	2	4	2	2	1	1	2	2	1	1	1	2	1	1	3	1	1	1	1	1	1	2	1	1	1	3	4	2	4	0
253	3	2	1	1	1	1	2	2	2	1	2	3	2	2	2	2	3	3	2	2	1	2	2	2	1	1	1	2	2	2	2	3	2	1	1	1	2	2	1	0
258	5	5	3	2	2	2	4	3	3	3	2	4	3	3	2	2	2	3	2	2	3	2	3	1	1	1	1	1	1	1	1	1	2	1	1	1	3	4	4	0
259	1	1	1	1	1	1	1	1	1	1	1	1	1	2	1	1	1	1	1	1	1	1	5	3	5	3	5		1	1	1		1	1	1	1	3	1	1	0
260	3	1	1	1	1	1	4	2	3	2	4	4	2	2	1	1	1	1	1	1	1	1	1	1	1	1	1	1	1	2	1	1	1	1	1	1	2	2	3	0
261	1	3	1	1	1	2	3		1	2	2	1	1	2	1	1	1	1	1	1	1	1	2	2	2	3	2	1	1	1	2	1	3	1	1	3	3	3	3	0
264	2	1	3	1	1	3	1	1	1	1	1	2	3	3	1	1	1	1	1	1	1	1	1	1	3	1	1	1	1	1	1	3	3	1	1	1	1	3	3	0
268	3	1	1	1	2	1	1	3	1	3	1	1	1	2	1	1	1	1	1	1	1	1	1	1	2	1	1	1	1	1	1	1	1	1	1	1	2	2	1	0
272	4	1	1	1	1	1	2	1	2	3	2	3	3	2	2	1	1	1	1	3	1	1	2	2	2	2	2	1	1	1	1	1	3	1	1	1	1	1	1	0
277	4	1	5	1	1	1	1	1	1	3	5	5	5	5	5	5	5	3	1	5	1	1	5	5	5	5	4	5	1	1	1	5		1	1	1	5	5	5	0
278	1	3	1	3	1	1	2	3	4	4	4	5	3	3	3	3	3	3	3	3	3	4	2	2	3	1	2	2	1	3	1	3	2	1	1	2	2	1	3	0
285	3	2	1	1	1	1	1	1	1	1	2	2	1	1	1	1	1	1	2	1	1	2	2	2	2	1	1	2	1	1	1	1	1	1	1	2	1	1	1	0
287	2	1	1	1	1	1	1	1	1	1	1	1	1	1	1	1	1	1	1	1	1	1	1	1	1	1	1	1	1	1	1	1	1	1	1	1	1	1	1	0
288	1	1	1	1	1	3	1	1	1	1	1	2	3	3	1	1	1	2	1	1	3	2	4	3	4	1	3	1	1	2	2	2	3	3	1	2	3	3	3	0
292	3	2	1	2	3	3	2	2	1	1	4	4	4	4	2	3	2	1	3	2	2	2	3	3	3	2	4	3	3	3	2	3	3	1	1	2	3	3	2	0
296	1	1	1	1	1	1	1	1	1	1	1	1	1	1	1	1	1	1	1	1	1	1	1	1	1	1	1	1	1	2	1	1	2	1	1	1	1	1	1	0
297	2	1	1	1	1	1	1	1	1	1	1	2	1	2	1	1	1	1	1	1	1	1	1	1	2	1	2		2		1	3	1		1	1	1	1	1	0
299	3	1	3	2	1	1	1	1	1	1	3	3	2	2	1	1	1	1	1	1	2	1	2	2	2	1	2	1	1	1	2	2	1	1	1	1	1	2	3	0
306	2	1	1	1	1	1	1	1	1	2	4	4	3	3	1	1	1	1	1	1	1	2	2	2	2	2	2	1	2	5	5	2	2	1	1	1	2	3	2	0
308	2	1	1	1	1	1	1	1	1	1	3	3	4	2	1	1	1	1	1	1	1	1	2	1	4	2	1	1	1	3	1	3	1	1	1	1	1	2	1	0
311	2	1	1	1	1	1	1	2	1	1	2	2	4	2	1	1	1	1	2	1	1	2	2	1	2	1	1	1	3	1	2	1	2	1	1	1	2	3	3	0
312	3	2	1	1	1	1	1	1	1	1	2	2	2	3					2			2		5	4	3	3	3		2		3	2			2	4	4	3	0
316	2	2	1	2	1	1	1	2	2	1	1	1	1	1	1	1	1	1	1	1	1	1	2	1	1	2	1	1	1	1	1	1	1	1	1	1	1	1	1	0
317	2	2	1	1	2	1	1	1	2	1	3	2	4	4	1	1	1	1	1	1	1	1	3	4	2	4	2	2	1	1	1	4	1	1	1	1	4	4	4	0
319	1	3	1	1	1	1	1	2	2		3	3	3	2	1	1	1	1	1	1	2	1	3	2	3	2	3	2	1	1	2	2	2	1	1	1	2	1	1	0
323	2	2	1	1	1	1	2	2	2	1	2	2	1	2	1	1	1	1	2	2	1	1	2	2	2	1	2	1	1	1	2	2	1	1	1	1	1	1	2	0
327	3	2	1	1	1	1	1	1	1	1	2	3	2	2	1	1	4	4	2	2	2	2	2	3	1	1	1	2	1	1	1	2	1	1	1	1	2	2	2	0
330	2	1	1	1	1	1	4	3	2	3		3	1	2	1	1	1	1	2	2	2	2	2	1	5	1	5	1	1	1	1	4	1	1	1	1	2	2	2	0
331	3	1	1	1	1	1	1	1	1	1	1	1	1	1	1	1	1	1	1	1	1	1	1	1	1	1	1	1	1	1	1	1	1	1	1	1	1	1	1	0
332	2	2	2	1	1	1	1	1	3	2	3	4	3	3	1	1	1	1	1	1	1	1	2	2	2	1	2	1	1	1	1	2	1	1	1	2	2	1	1	0
333	2	1	1	1	1	1	2	1	2	1	3	2	1	2	2	1	1	1	1	1	1	1	1	1	3	1	1	1	1	1	1	1	1	1	1	3	3	2	3	0
335	4	2	1	2	2	2	3	2	2	1	1	2	1	2	1	1	1	1	1	1	1	1	1	1	1	1	1	1	1	1	1	1	1	1	1	1	1	1	1	0
336	1	1	1	1	1	1	1	1	1	1	1	1	1	1	1	1	1	1	1	1	2	1	2	2	1	1	1	1	1	1	1	1	1	1	1	1	2	2	1	0
340	2	1	1	1	2	1	1	1	1	1	2	3	2	1	1	1	1	2	1	1	1	1	1	1	2	2	2	1	1	1	1	2	1	2	1	1	1	2	1	0
341	3	1	1	1	1	1	3	1	1	1	1	2	2	2	1	1	1	1	3	3	1	1	3	4	3	4	1	1	1	1	1	1	2	1	1	1	1	1	2	0
342	3	3	3	3	3	2	4	4	4	4	4	4	3	4	3	4	3	3	2	3	3	3	4	4	4	4	4	3	4	3	2	1	1	2	2	3	4	4	4	0
345	4	3	2	2	1	1	3	3	2	3	3	3	3	3	3	2	3	3	2	3	2	2	4	4	4	3	4	3	3	1	1	1	1	1	1	1	4	4	4	0
351	4	3	1	1	1	1	1	3	1	1	3	3	1	2	1	3	3	2	1	2	2	1	1	1	1	3	1	2	1	2	1	3	1	1	1	1	1	1	1	0
354	4	2	1	1	2	1	3	2	1	3	2	3	3	3	2	1	3	3	2	3	2	3	3	3	2	2	2	2	1	3	1	3	2	1	1	2	3	3	2	0
355	1	1	1	1	1	1	1	1	1	1	2	2	2	2	3	3	1	1	1	2	1	1	1	1	1	1	1	1	1	1	1	1	2	1	2	1	3	3	2	0
357	4	3	2	2	1	1	1	2	3	2	3	4	4	4	3	3	4	3	4	3	2	3	3	3	4	3	4	3	1	1	1	1	1	2	3	3	3	5	5	0
371	3	3	4	4	2	4	4	2	2	2	4	4	4	4	2	1	2	2	1	2	2	1	4	4	4	4	4	3	1	1	1	2	3	1	2	2	2	3	4	0
380	2	2	1	1	2	1	3	3	2	4	2	1	2	1	2	2	1	1	2	3	1	1	2	1	4	1	2	2	1	1	2	2	1	3	1	1	1	2	1	0
383	3	4	1	3	1	1	3	4	2	1	3	2	1	4	1	1	1	1	1	1	1	1	2	2	1	1	2	2	1	1	1	2	4	1	1	1	2	2	2	0
387	2	1	1	1	1	2	2	1	2	1	2	2	1	1	1	1	1	1	2	2	1	1	2	2	2	1	2	1	1	1	2	1	1	1	1	1	1	2	2	0
389	1	1	1	1	1	2	3	2	2	1	1	1	1	1	1	1	1	1	1	1	1	1	1	1	1	1	1	1	1	1	1	1	2	1	1	1	1	1	1	0
393	2	1	1	1	1	1	1	1	1	1	1	1	1	1	1	1	1	1	1	1	1	1	1	1	2	1	1	1	1	1	1	1	1	1	1	1	1	1	1	0
399	2	1	1	1	1	1	1	1	1	1	1	1	1	1	1	1	1	1	1	1	1	1	1	1	1	1	1	1	1	1	1	1	1	1	1	1	1	1	1	0
401	1	1	1	1	1	1	1	5	1	1	1	1	1	1	5	1	1	1	1	1	1	1	1	1	1	1	1	1	1	1	1	1	1	1	1	1	1	1	1	0
402	2	2	1	1	1	1	2	2	1	2	2	2	2	2	1	2	1	1	2	1	2	1	3	3	4	4	3	3	3	2	2	3	3	2	2	2	2	2	3	0
403	2	2	1	1	1	1	2	2	2	1	1	1	1	1	1	1	1	1	1	1	1	1	1	1	2	1	1	1	1	1	1	1	1	1	1	2	1	1	1	0
404	3	3	2	2	2	1	1	1	1	1	3	3	3	3	3	3	3	3	3	3	3	2	3	3	2	2	1	1	4	4	2	1	1	3	1	1	2	4	4	0
408	1	1	1	1	1	1	1	1	1	2	4	4		3	1	1	2	1	1	2	1	1	2	2	1	2	1	1	1	1	1	2	1	1	1	1	1	1	1	0
410	3	3	1	1	1	1	1	1	1	1	1	3	1	3	1	1	1	1	1	1	3	1	1	1	1	1	1	1	1	1	1	1	1	1	1	1	1	1	1	0
413	1	1	1	1	1	1	1	1	1	1	1	1	1	1	1	1	1	1	1	1	1	1	1	1	1	1	1	1	1	1	1	1	1	1	1	2	1	1	1	0
414	2	1	1	1	1	2	2	1	1	3	2	2	3	3	1	1	1	1	1	2	1		3	2	2	2	3	3		4	2	2	3	1	1	2	2	2	3	0
416	1	1	1	1	1	1	2	1	1	1	2	3	1	4	1	1	1	1	1	1	1	1	2	3	1	1	2	1	2	1	1	1	1	1	1	1	2	2	2	0
423	1	1	1	1	1	1	1	1	1	1	1	1	1	1	1	1	1	1	1	1	1	1	1	1	1	1	1	1	1	1	1	1	1	1	1	1	1	1	1	0
427	1	1	1	1	1	1	1	2	1	2	4	4	1	4	1	1	1	1	1	1	1	1	1	1	1	1	1	1	1	1	1	1	1	1	1	1	1	1	1	0
428	3	1	1	1	1	1	3	1	1	1	1	2	1	1	1	1	1	1	1	1	1	1	1	2	2	2	4	2	2	1	1	1	2	1	1	1	1	2	2	0
430	2	1	1	1	1	1	2	1	1	2	1	2		3	1	1	1	2	1	1	1	2	2	2	1	1	1	1	1	1	1	1	1	1	1	1	1	1	1	0
434	2	2	1	1	1	1	1	1	2	1	1	2	4	3	2	2	2	1	1	2	2	2	2	2	2	2	2	2	2	2	2	4	3	1	1	1	3	3	3	0
435	2	2			4	2	4				3	4	5	4	4	2	2	2	2	2		2	2	2	2	1	3	4	4	1	1	4	2	1	1	2	2	4	4	0
449	3	3	1	2	1	2	1	1	1	1	1	4	4	4	3	3	1	1	1	1	1	1	2	3	3	4	4	1	1	1	1	1	3	4	3	2	2	2	2	0
455	4	2	1	1	1	1	2		1	1	1	1	1	1	1	1	1	1	2	1	1	1	1	2	2	1	1	1	1	1	1	1	2	1	1	1	1	1	1	0
457	1	1	1	1	1	1	1	1	1	2	2	2	1	1	1	1	1	1	1	1	1	1	1	2	2	2	1	1	1	1	1	1	1	1	1	1	1	1	1	0
459	4	3	1	1	1	3	2	1	1	1	3	3	3	3	1	1	1	1	1	3	2	2	2	3	3	4	2	2	2	1	1	3	3	1	1	1	1	1	1	0
464	2	2	1	1	1	1	1	1	1	1	2	3	3	3	1	1	1	1	1	1	1	2	1	2	1	4	4	1	1	1	1	1	2	1	1	1	1	1	1	0
466	2	2	1	1	1	1	1	1	1	1	1	3	1	1	1	1	1	1	1	1	1	1	3	3	3	1	1	1	1	1	1	3	1	1	1	1	1	3	1	0
470	1	1	1	1	1	1	1	1	1	1	1	2	2	2	1	1	1	1	1	1	1	1	1	1	1	1	1	1	1	1	1	1	1	1	1	1	1	1	1	0
472	2	2	1	1	5	2	3	1	1	2	1	2	2	2	2	2	2	1	2	2	2	2	3	2	4	3	2	1	2	2	1	2	2	1	1	3	3	3	2	0
479	1	1	1	1	1	1	1	1	1	1	1	1	1	1	1	1	1	1	1	1	1	1	1	1	1	1	1	1	1	1	1	1	1	1	1	1	1	1	1	0
485	3	3	1	2	2	1	3	3	1	3	3	3	2		3	3	3	3	3	3	3	3	3	3	3	1	3	1	1	1	1	1	1	1	1	1	1	3	3	0
500	2	1	1	1	2	1	3	2	1	3	2	2	2	2	1	1	1	1	1	2	1	1	1	1	1	2	1	1	1	3	2	1	1	2	1	1	1	1	1	0
502	2	1	4	1	1	2	1	1	1	1	3	4	2	2	1	1	2	1	2	1	1	1	2	1	1	1	1	1	2	1	1	2	1	1	1	1	4	2	2	0
510	1	1	1	1	1	1	1	1	1	1	1	1	1	1	1	1	1	1	1	1	1	1	1	1	1	1	1	1	1	1	1	1	1	1	1	1	1	1	1	0
511	1	1	1	1	1	2	1	1	3	1	3		4	4	2	1	1	1	1	1	1	1	1	2	2	3	3	3	1	2	1	2	3	2	2	1	2	2	2	0
518	1	1	1	1	1	1	1	1	1	1	1	1	1	1	1	1	1	1	1	1	1	1	1	1	1	1	1	1	1	1	1	1	1	1	1	1	1	1	1	0
519	2	2	1	1	2	2	2	2	2	2	2	2	2	2	1	1	1	1	1	1	2	1	3	3	3	3	3	1	1	1	1	1	1	1	1	1	1	1	1	0
526	1	1	1	1	1	1	1	1	1	1	1	1	1	3	1	3	3	1	1	1	1	2	2	1	1	1	1	1	2	1	1	1	1	1	1	1	2	1	1	0
528	1	1	1	1	1	1	1	1	1	1	1	1	1	1	1	1	1	1	1	1	1	2	1	1	1	1	1	2	1	1	1	1	4	1	1	1	1	1	1	0
532	2	1	1	1	1	1	3	1	3	1	2	2	1	2	1	1	1	1	1	1	2	1	1	2	5	5	1	1	1	1	1	1	3	1	1	1	2	2	2	0
533	1	1	1	1	1	1	2	1	1	2	3	3	1	2	1	1	1	1	1	1	1	1	3	2	2	1	2	1	1	1	1	2	1	1	1	1	1	1	1	0
542	2	2	1	2	1	1	3	3	3	3	3	3	3	3	2	2	1	1	1	1	2	1	3	3	2	1	2	1	1	1	2	2	2	1	1	1	2	1	2	0
547	1	1	1	1	1	1	3	3	3	3	1	1	1	1	1	1	1	1	1	1	1	1	1	1	5	1	1	1	1	1	1	1	1	1	1	1	1	1	1	0
549	3	3	1	1	1	1	2	1	1	1	1	1	1	1	1	1	1	1	1	1	1	1	3	1	3	1	3	1	1	1	1	1	1	1	1	1	1	1	1	0
551	2	1	1	1	1	1	1	2	1	1	3	4	5	5	1	1	1	1	1	1	2	1	2	2	1		2	3	1	1	2	3	1	2	1	2	4	4	5	0
557	2	2	1	1	1	1	2	1	1	2	2	2	2	2	1	1	2	2	1	2	1	1	2	2	1	2	2	2	1	2	1	2	2	1	1	1	2	2	2	0
559	1	1	1	1	1	1	1	2	2	1	2	2	2	2	1	1	1	1	1	2	1	2	3	3	2	2	2	1	2	2	1	1	1	1	1	1	2	2	2	0
569	1	1	1	1	1	1	2	1	1	2	1	1	1	1	1	1	1	1	1	1	1	1	2	2	2	1	1	1	2	1	1	2	1	1	1	1	1	1	1	0
570	2	1	1	1	1	1	2	1	1	2	2	2	1	2	1	1	1	1	1	1	1	1	1	1	2	2	1	2	1	1	1	2	1	1	1	1	2	2	2	0
574	1	2	1	1	1	1	1	1	1	1	2	2	2	4	1	1	1	1	1	1	1	1	1	1	2	1	1	1	2	2	1	1	1	1	1	1	2	1	2	0
576	1	1	1	1	2	1	2	1	2	1	1	2	1	2	1	1	1	1	1	1	1	1	1	1	3	1	2	1	1	1	1	1	1	1	1	1	1	1	1	0
579	2	1	1	1	1	1	2	1	1	1	1	2	1	2	1	1	1	1	1	1	1	1	1	1	1	1	1	1	1	1	1	1	1	1	1	1	1	1	1	0
586	1	1	1	1	1	1	2	1	1	1	1	2	1	2	1	1	1	1	1	1	1	1	1	1	1	1	1	1	1	1	1	1	1	1	1	1	2	2	1	0
593	2	3	1	1	2	2	1	2	2	1	3	3	3	2	1	1	2	2	1	2	1	2	2	1	2	2	2	2	2	1	2	2	1	1	1	1	3	2	2	0
598	1	1	1	1	1	1	1	1	1	1	2	2	2	2	1	1		1	2	1	2		2	2	2	2	2	2	1	1	1	1		1	1	1	3	2	2	0
599	3	1	3	1	1	1	2	1	2	1	4	1	3	1	1	3	1	3	3	3	2	2	2	1	1	1	1	1	1	1	1	1	1	1	1	1	1	1	1	0
611	1	1	1	1	1	1	1	1	4	1	1	2	1	1	1	1	1	1	1	1	1	1	3	1	3	1	1	1	1	1	1	1	1	1	1	1	1	1	1	0
612		2	2	1	1	2	1	1	2	3	3	4	1	3	1	1	1	1	1	1	1	1	3	1	1	2	3	4	1	1	1	2	2	1	1	2	3	2	3	0
616	3	3	1	1	3	3	1	1	1	1	1	1	1	1	1	1	3	1	1	1	1	1	1	1	1	1	1	1	3	1	1	1	1	1	1	1	2	1	1	0
620	1	1	1	1	1	1	3	1	1	3	3	3	1	1	1	1	1	1	1	1	2	2	3	3	3	1	4	4	1	1	1	1	2	1	1	1	1	2	2	0
624	3	3	1	1	2	2	1	2	1	1	1	4	4	4	1	1	1	2	1	1	1	1	2	2	2	1	1	1	1	1	1	1	1	1	1	1	2	2	2	0
626	1	1	1	1	1	1	1	1	1	1	4	4	2	4	1	1	1	1	1	1	2		2	2	2	1	3	2	2	2	1	1	3	1	1	1	1	1	1	0
630	4	1	1	1	1	1	1	1	1	1	3	3	2	2	1	1	1	1	1	1	1	1	2	1	1	1	2	1	1	1	1	1	1	1	1	1	1	1	2	0
632	1	1	1	1	1	1	1	1	1	1	1	1	1	1	1	1	1	1	1	1		2	3	3	3	1	3	1	1	1	1	1	1	1	1	1	1	1	1	0
633	2	2	1	1	1	3	2	2	2	2	3	4	3	3	2	2	2	1	2	2	2	2	3	2	2	2	3	4	2		1	2	3	2	1	1	4	4	4	0
635	1	1	1	1	1	1	1	1	1	1	2	2	2	2	1	1	1	1	1	1	1	1	1	1	3	1	2	2	1	1	1	1	1	1	1	1	1	1	1	0
637	1	1	1	1	2	1	2	1	1	1	2	2	1	2	1	1	1	1	1	1	1	1	1	2	2	1	2	1	1	1	1	1	2	1	1	1	2	1	2	0
639	1	1	1	1	1	1	1	1	1	1	1	1	1	1	1	1	1	1	1	1	1	1	1	1	4	1	1	1	1	1	1	1	1	1	1	1	1	1	1	0
641	3	4	1	2	1	4	1	1	1	4	5	5	5	5	1	2	1	1	1	3	3	3	1	1	2	3	5	3		1	1	1	1	1	1	1	1	1	1	0
644	1	1	1	1	1	1	1	1	1	1	3	3	3	4	3	2	3	3	2	2	1	1	1	1	1	1	1	1	1	1	1	1	1	1	1	1	1	1	1	0
652	1	1	1	1	1	1	1	1	1	1	1	1	1	3	1	1	1	1	1	1	1	1	1	1	1	1	1	1	1	1	1	1	1	1	1	1	1	1	1	0
653	1	1	1	1	1	1	1	1	1	1	1	1	1	1	1	1	1	1	1	1	1	1	1	1	1	1	1	1	1	1	1	1	1	1	1	1	1	3	3	0
659	3	1	3	1	1	1	3	3	4	4	4	4	2	5	1	1	4	4	4	4	1	3	3	3	3	2	1	1	1	2	1	1	1	1	1	1	1	1	1	0
661	1	1	1	1	1	1	1	1	1	1	1	1	1	1	1	1	1	1	1	1	1	1	1	1	1	1	1	1	1	1	1	1	1	1	1	1	1	1	1	0
662	3	1	1	1	1	1	1	1	1	1	1	1	1	1	1	1	1	1	1	1	2	2	1	1	1	1	1	1	1	1	1	1	1	1	1	1	1	1	1	0
664	1	1	1	1	1	1	1	1	1	1	2	3	1	3		1	1	2	1	1	1	2	3	3	2	2	1	2	1	2	1	1	1	1	1	1	1	2	1	0
666	2	1	1	1	1	1	1	1	2	2	2	2	2	2	1	1	1	1	1	1	1	1	1	1	2	2	2	1	1	1	1	2	2	2	1	2	1	2	2	0
668	1	1	1	1	1	1	1	1	1	1	1	1	1	1	1	1	1	1	1	1	1	1	1	1	1	1	1	1	1	1	1	1	1	1	1	1	1	1	1	0
670	1	1	1	1	1	1	1	1	1	1	1	1	1	1	1	1	1	1	1	1	1	1	1	1	1	1	1	1	1	1	1	1	1	1	1	1	1	1	1	0
672	2	1	1	1	1	1	3	1	2	2	3	2	1	1	1	1	1	1	1	1	1	1	1	3	3	1	2	1	1	1	1	2	1	1	1	1	3	2	1	0
673	1	1	1	1	1	1	1	1	1	3		2	1	2	1	1	1	1	2	1	1	1	1	1	1	1	1	1	1	1	1	1	1	1	1	1	1	1	1	0
674	2	2	1	1	1	2	2	1	1	1	3	2	2	3	1	1	1	1	1	2		1	1	1	1	1	1	1	1	1	1	1	2	1	1	1	2	2	2	0
685	2	1	1	2	1	1	2	2	1	2	1	3	1	2	1	1	1	1	1	1	1	1	1	2	1	1	1	1	1	1	1	2	1	1	1	1	2	2	1	0
687	2	1	1	1	1	1	1	1	1	1	1	1	1	1	1	1	1	1	2	1	1	1	1	2	1	2	1	1	1	1	1	3	1	1	1	1	3	2	1	0
692	1	1	1	1	1	1	1	1	1	1	1	1	1	1	1	1	1	1	1	2	1	2	2	1	2	1	2	1	1	1	1	2	3	2	1	1	2	1	1	0
700	1	1	1	1	1	1	1	1	1	2	2	2	2	2	1	1	1	1	1	1	1	1	1	1	1	1	1	1	1	1	1	1	2	1	1	1	1	2	1	0
703	3	1	1	1	5	4	4	1	1	5	5	5	5	5	4	4	5	5	4	4	4	3	1	3	1	1	3	2	5	4	4	3	1	1	1	1	5	5	5	0
710	3	2	2	2	3	3	1	1	1	1	3	2	2	2	2	1	1	1	1	3	1	1	2	2	2	1	2	1	1	1	1	1	1	1	1	1	1	1	2	0
716	3	2	1	1	1	1	1	1	1	1	3	3	1	3	1	1	1	1	1	1	2	1	1	1	1	1	1	1	1	1	1	1	2	1	1	1	2	2	2	0
718	2	2	1	1	1	2	1	1	1	1	2	2	1	2	1	1	1	1	1	1	1	1	1	1	1	1	1	1	1	1	1	1	1	1	1	1	1	1	1	0
720	1	1	1	1	1	1	1	1	1	1	3	3	1	3	1	1	1	1	1	1	1	1	1	1	1	1	1	1	1	1	1	1	1	1	1	1	1	1	1	0
721	1	1	1	1	1	1	1	1	1	1	4	4	1	4	1	1	1	1	1	1	1	1	3	1	1	1	1	1	1	1	1	1	1	1	1	2	1	1	1	0
722	1	1	1	1	1	1	1	1	1	1	1	1	1	1	1	1	1	1	1	1	1	1	1	1	1	1	1	1	1	1	1	1	1	1	1	1	1	1	1	0
724	4	2	1	1	1	1	2	1	1	3	4	4	3	3	1	1	1	1	1		5	4	3	3	5	5	2	1	1	1		1	2	1	1	1	2	2	2	0
725	3	3	1	1	1	1	1	2	1	1	1	4	1	4	1	1	1	1	1	2	1	1	1	2	2	2	1	1	1	1	1	1	1	1	1	1	1	1	1	0
726	1	1	1	1	2	1	2	1	1	3	1	2	1	1	1	2	2	1	1	3	1	1	3	1	3	1	1	1	2	2	1	1	2	1	1	1	2	2	1	0
727	3	1	1	1	1	1	3	3	3	3	1	3	1	2	1	1	1	1	1	1	1	1	1	1	1	1	1	1	1	1	1	1	1	1	1	1	1	1	1	0
732	3	3	1	1	2	1	1	1	1	1	1	2	1	2	1	1	1	1	1	2	1	1	3	4	5	5	4	1	1	1	1	2	1	1	1	1	4	5	5	0
734	1	1	1	1	1	1	1	1	3	1		3	1	2	1	1	1	1	1	1	1	1	1	1	1	1	1	1	1	1	1	1	1	1	1	1	2	1	1	0
741	3	1	1	1	1	1	1	1	1	1	1	1	1	3	1	1	1	1	1	1	1	1	1	1	1	1	1	1	1	1	1	1	1	1	1	1	1	1	1	0
751	3	1	1	1	1	1	1	1	1	1	1	3	1	3	1	1	1	1	1	1	1	1	1	1	3	1	1	1	1	4	1	1	1	1	1	1	1	1	1	0
752	2	2	2	2	2	1	2	2	2	1	4	4	4	3	4	4	3	3	3		1	1	2	2	3	1	3	3	1	1	1	2	2	1	1	1	1	2	1	0
753	3	1	1	1	1	1	1	1	1	1	1	1	1	1	1	1	1	1	1	1	3	2	2	2	1	1	1	1	1	1	1	1	1	1	1	1	1	1	1	0
754	3	2	1	2	1	1	2	2	2	2	3	3	1	2	1	1	1	1	1	1	1	1	1	1	1	1	1	1	1	1	1	1	1	1	1	1	1	1	1	0
756	3	1	1	1	1	1	1	1	1	1	2	1	1	2	1	1	1	2	1	2	2	2	3	2	1	1	2	1	1	1	2	2	2	1	1	1	2	1	1	0
764	1	1	1	1	1	1	1	1	1	1	1	1	1	1	1	1	1	1	1	1	1	1	1	1	1	1	1	1	1	1	1	1	1	1	1	1	1	1	1	0
768	1	1	1	2	1	1	1	1	1	1	1	1	1	1	1	1	1	1	1	1	1	2	2	2	1	1	1	1	1	2	1	1	1	1	1	1	1	1	1	0
770	2	1	1	1	1	1	1	1	1	1	1	3	1	1	1	1	1	1	1	1	1	1	1	1	3	3	1	3	1	3	2	2	1	1	1	1	3	2	3	0
777	2	1	1	1	1	1	1	1	1	1	1	2	1	2	1	1	1	2	1	1	1	3	1	1	1	1	1	1	1	1	1	1	1	2	1	3	4	2	2	0
786	2	1	1	1	1	1	1	1	1	1	1	1	2	2	1	1	1	1	1	2	2	2	2	1	3	2	2	2	1	1	1	2	2	1	1	1	2	2	2	0
790	2	2	1	1	1	1	2	1	2	2	1	2	3	3	1	1	1	2	1	1	2	1	2	2	4	1	2	2	2	3	3	2	2	2	1	1	1	2	3	0
794	2	1	1	1	1	1	2	2	1	1	2	3	3	3	1	1	1	1	1	1	1	1	2	2	2	1	2	1	2	2	1	1	1	1	1	1	3	3	3	0
797	1	1	1	1	1	1	1	1	1	1	1	1	1	1	1	1	1	1	1	1	1	1	1	1	1	1	1	1	1	1	1	1	1	1	1	1	1	1	1	0
3	2	1	1	1	2	1	1	1	2	4	2	2	2	2	1	1	1	1	1	1	1	1	1	1	1	1	2	1	1	1	1	1	1	1	1	1	1	1	1	0
16	3	1	1	1	1	1	1	1	1	1	1	1	1	1	1	1	1	1	1	1	1	1	1	1	1	1	1	1	1	1	1	1	1	1	1	1	1	1	1	0
17	2	2	1	1	1	1	1	1	1	2	2	2	2	2	1	1	1	2	2	2	2	2	1	1	3	2	2	2	1	3	4	2	1	1	1	1	2	1	1	0
22	1	1	1	1	1	1	1	1	1	2	3	3	3	3	1	1	1	1	1	1	1	1	1	1	3	1	2	1	1	1	1	1	1	1	1	1	4	3	2	0
25	1	1	1	1	1	1	1	1	1	1	2	2	2	3	1	1	2	1	1	2	1	2	2	3	4	1	2	1	2	4	3	1	2	1	1	1	3	2	1	0
26	1	1	1	1	1	1	1	1	1	1	1	1	1	1	1	1	1	1	1	1	1	1	1	1	1	1	1	1	1	1	1	1	1	1	1	1	1	1	1	0
36	2	1	1	1	1	1	1	1	1	1	1	1	1	1	1	1	1	1	1	1	1	1	4	4	4	4	1	1	1	5	5	5	1	1	1	1	2	1	1	0
37	2	2	1	1	2	1	1	2	1	1	1	2	1	1	1	1	1	1	2	2	1	2	2	1	3	2	2	1	1	1	1	3	2	1	1	2	2	2	1	0
40	1	1	1	1	1	1	1	1	1	1	1	1	1	1	1	1	1	1	1	1	1	1	1	1	1	1	1	1	1	1	1	1	1	1	1	1	1	1	1	0
49	2	2	1	1	1	1	1	1	2	2	3	3	3	3	3	3	3	3	3	3	1	3	3	1	1	1	3	2	1	2	2	1	1	1	1	1	1	1	1	0
54	1	2	2	1	5	4	2	1	2	2	3	4	5	4	1	1	3	3	2	2	2	2	1	2		1	2	2	4	3	2	3	1	3	1	3	4	4	5	0
62	2	1	1	1	1	2	1	2	1	2	1	4	1	4	1	1	1	1	2		1	1	5	5	5	5	4	4	1	5	3	5	2	1	1	1	2	2	2	0
63	2	1	1	1	1	1	1	1	1	1	2	2	1	1	1	1	1	1	1	1	2	1	1	3	2	2	1	1	1	1	1	2	1	1	1	1	1	1	3	0
77	3	2	1	2	2	1	2	2	2	2	2	3	3	1	1	1	1	1	1	1	1	1	2	2	2	2	2	1	2	1	2	1	1	1	1	2	1	2	1	0
78	1	1	1	1	1	1	1	1	1	1	1	1	1	1	1	1	1	1	1	1	1	1	1	1	1	1	1	1	1	1	1	1	1	1	1	1	1	1	1	0
82	1	1	3	1	1	1	1	1	1	1	4	4	5	5	1	4	5	5	3	4	2	2	1	1	3	3	5	1	1	1	1	1	1	1	1	1	3	5	4	0
83	4	1	1	1	1	1	1	1	1	1	3	4	5	5	2	2	1	1	3	2	1	1	2	5	4	3	5	4	3	2	1	1	2	1	1	1	2	3	5	0
86	1	1	1	1	1	1	1	1	1	1	1	1	1	1	1	1	1	1	1	1	1	1	1	1	1	1	1	1	1	1	1	1	1	1	1	1	1	1	1	0
91	1	1	1	1	1	1	1	1	1	3	2	2	1	2	1	1	1	1	1	1	1	1	1	1	3	1	1	2	1	2	2	1	1	1	1	1	2	1	1	0
92	2	1	1	1	1	1	1	1	1	1	2	2	1	1	1	1	1	1	1	1	2	1	1	2	2	1	1	1	1	1	1	1	1	1	1	2	2	2	1	0
96	2	1	1	1	1	1	1	1	1	1	3	2	2	1	1	1	2	2	1	1	1	2	4	5	1	2	2	3	1	1	1	1	1	1	1	1	1	1	1	0
99	1	3	1	2	1	1	1	1	1	1	3	3	2	2	1	1	1	1	1	1	1	1	1	1	1	1	3	2	1	1	1	2	1	1	1	2	2	2	2	0
107	2	1	1	1	1	1	1	1	1	1	1	1	1	1	1	1	1	1	1	1	1	1	1	1	2	1	1	1	1	1	1	1	1	1	1	1	1	1	1	0
110	1	1	1	1	1	1	1	1	1	1	1	1	1	2	1	1	1	1	1	1	1	1	1	1	1	1	1	1	1	1	1	1	1	1	1	1	1	1	1	0
119	2	1	1	1	1	1	2	1	1	1	3	2	1	1	1	1	1	2	1	1	1	1	2	1	4	1	1	1	1	1	1	1	2	1	1	1	1	1	1	0
121	1	1	1	1	1	1	1	1	1	1	2	1	1	2	1	1	1	1	1	1	1	1	1	2	1	1	2	1	1	1	1	1	1	1	1	1	1	1	1	0
125	3	1	1	1	1	1	3	1	1	2	2	2	2	2	1	1	3	2	1	1	1	2	2	2	3	1	1	1	1	1	1	1	1	1	1	1	1	1	1	0
127	2	2	1	1	1	1	1	1	1	1	1	1	1	3	1	1	1	1	1	1	1	1	1	1	2	1	1	1	1	1	1	1	1	1	1	1	1	1	1	0
130	2	1	1	1	3	1	3	1	3	4	2	3	1	2	1	1	1	1	2	1	1	1	4	5	5	3	3	3	3	5	1	4	1	1	1	1	1	1	1	0
136	2	2	1	3	4	2	4	2	2	4	4	4	2	2	1	1	2	2	1	2	2	1	2	3	2	4	2	2	1	2	1	3	1	1	1	3	4	2	3	0
137	2	2	1	1	1	3	1	1	1	1	2	2	1	2	1	1	1	1	1	1	1	1	1	1	1	1	1	1	1	3	2	1	1	1	1	1	1	2	2	0
139	3	2	1	1	1	1	4	4	4	4	3	3	3	3	1	1	1	1	1	1	2	2	1	2	2	1	2	1	2	3	1	2	3	1	1	1	2	2	2	0
147	2	1	1	1	1	1	2	1	1	1	2	2	1	1	1	1	1	1	1	1	1	1	1	1	1	1	1	1	1	1	1	1	1	1	1	1	1	1	1	0
149	1	1	1	1	1	1	1	2	2	1	2	4	5	3	1	1	3	5	1	1	2	2	3	2	3	1	2	3	2	2	1	2	2	1	1	1	2	3	1	0
160	2	1	1	1	1	1	1	1	1	1	1	2	2	2	1	1	1	1	1	1	3	2	3		2	1	2	2	2	2	2	1	2	1	1	2	2	2	2	0
163	1	1	1	1	1	1	1	1	1	1	1	1	1	1	1	1	1	1	1	1	1	1	1	1	1	1	1	1	1	1	1	1	1	1	1	1	1	1	1	0
166	4	1	1	2	2	1	2	2	1	1	3	3	3	2	1		2	2	1	3	3	2	3	3	3	1	3	1	1	1	1	1	1	1	1	1	1	1	1	0
170	3	2	1	2	1	1	2	3	2	1	2	3	3	1	1	2	2	2	1	1	1		3	3	4	4	2	1	2	1	1	2	1	1	1	2	3	3	2	0
172	4	1	1	1	1	1	1	2	2	2	3	3	2	3	1	1	1	1	1	1	1	2	4	2	3	1	2	3	1	1	4	4	1	1	1	1	1	1	1	0
176	4	2	2	1	3	2	4	4	4	3	5	5	5	5	1	1	2	1	1	1	2	2	3	2	3	4	5	3	1	3		4	1	1	1	3	3	4	5	0
177	1	1	1	1	1	1	1	1	1	1	3	1	1	1	1	1	1	1	1	1	1	1	1	3	1	4	1	1	1	1	1	1	1	1	1	1	3	1	1	0
184	3	2	1	1	3	3	1	1	1	1	3	4	1	1	1	1	2	1	2	1	1	1	1	1	5	4	1	1	1	1	4	1	1	1	1	5	1	5	1	0
187	3	2	1	2	1	1	3	3	2	1	3	2	1	2	2	1	1	1	1	2	1	1	2	1	3	1	1	1	1	1	1	2	2	1	1	4	3	2	3	0
190	3	3	1	3	2	1	1	2	1	2	3	3	1	3	3	3	3	4	1	3	2	4	3	2	2	1	3	2	4	3	2	2	4	1	1	3	2	2	2	0
192	2	1	1	2	1	2	2	2	3	2	4	3	3	3	1	1	3	1	1	2	1	2	2	2	3	2	3	2	4	4	3	4	2	2	2	2	3	4	4	0
195	1	1	1	1	1	1	1	1	1	1	1	1	1	1	1	1	1	1	1	1	1	1	1	1	1	1	1	1	1	1	1	1	1	1	1	1	1	1	1	0
197	4	1	1	2	1	1	3	1	4	4	3	4	2	3	1	1	1	2	1	1	1	1	1	1	3	1	1	1	1	1	1	2	1	1	1	2	2	4	4	0
204	1	2	2	1	1	1	1	2	3	3	3	4	3	4	4	4	4	4	4	4	3	3	4	4	4	2	4	2	2	3	2	3	2	3	3	3	4	4	4	0
208	4	3	4		2	1	1	1	3	3	2	3	4	4	4	3	4	3	3	4	1	2	3	2	1	1	2	2	3	1	1	1	1	2	2	2	4	4	4	0
211	1	1	1	1	1	1	1	2	2	2	1	2	1	1	1	1	1	2	2	1	1	2	1	1	1	1	1	1	1	1	1	1	1	1	1	1	2	1	2	0
215	1	1	1	1	1	1	1	1	1	1	1	1	1	1	1	1	1	1	1	1	1	1	1	1	1	1	1	1	1	1	1	1	1	1	1	1	3	3	3	0
220	3	3	1	1	1	1	1	1	1	1	1	1	2	1	1	1	1	1	1	1	1	1	1	1	2	1	1	1	1	1	1	1	1	1	1	1	1	1	1	0
224	3	1	1	1	1	1	2	1	1	3	2	1	1	1	1	1	3	2	2	1	1	2	4	3	4	3	4	1	1	3	1	4	4	1	1	1	3	1	1	0
225	2	2	1	1	1	1	2	2	2	4	3	4		4	3	3	3	4	4	3	3	3	4	5	5	5	4	3	1	2	3	2	5	3	3	2	5	5	5	0
227	2	3	1	1	1	1	1	1	3	3	3	4	4	4	3	3	3	3	2	3	3	3	3	3	3	3	3	3	1	2	2	2	2	1	1	2	3	3	3	0
233	4	1	1	1	1	1	3	2	1	1	2	2	5	5	5	5	1	1	5	5	1	1	3		5	3	2	2	1	1	3	4	2	1	1	1	1	1	1	0
234	2	1	1	1	1	1	1	1	1	1	1	3	3	1	1	1	1	1	1	1	1	1	2	2	2	1	2	1	1	2	1	1	1	1	1	1	2	1	1	0
241	3	4	3	1	2	3	2	3	2	4	5	4	4	3	1	1	1	2	1	1	2	3	4	4	3	3	5	1	3	5	5	2	2	3	1	2	4	4	5	0
242	1	1	1	1	2	1	1	1	1	1	2	2	2	2	1	1	1	1	1	1	1	2	1	1	1	2	2	2	2	2	1	1	1	1	1	1	2	3	2	0
250	2	1	2	2	2	1	2	1	2	2	1	1	1	2	1	2	3	3	3	2	2	3	2	3	1	1	1	1	1	1	1	1	1	1	1	1	1	1	1	0
252	2	1	1	1	1	1	3	2	3	3	3	2	3	2	1	1	1	1	1	2	1	1	1	2	1	3	2	2	1	1	1	1	2	1	1	1	3	4	3	0
255	3	1	1	1	1	2	3	3	3	3	2	2	2	2	1	1	1	1	1	1	1	1	2	2	2	1	1	1	1	1	1	1	1	1	1	1	3	1	1	0
262	2	2	1	1	1	1	1	1	1	2	1	1	1	1	1	1	1	1	1	1	1	1	1	1	1	1	1	1	1	1	1	1	2	1	1	1	1	1	1	0
263	4	4	2	2	1	3	2	1	1	1	5	5	5	5	5	5	5	5	5	5	5	5	5	5	2	2	5	5	5	2	2	5	2	2	2	2	5	5	5	0
265	3	4	2	3	2	2	3	3	2	3	4	3	3	4	3	3	4	3	4	3	2	1	2	3	1	1	1	1	1	1	1	1	1	1	2	1	3	3	2	0
267	3	1	1	2	1	1	1	1	1	1	1	3	2	1	1	1	1	1	1	1	1	1	3	2	1	2	1	1	1	4	1	1	1	1	1	1	3	2	1	0
270	2	1	1	1	1	1	1	1	2	1	1	2	1	2	2	1	2	3	2	2	1	1	1	1	1	1	1	1	1	1	1	1	1	1	1	1	2	3	2	0
280	1	1	1	1	1	1	1	1	1	1	2	3	1	2	1	1	1	1	1	1	1	1	2	2	1	1	1	1	1	2	1	1	1	1	1	1	1	1	1	0
282	3	1	1	1	1	1	2	2	1	2	3	3	3	2	1	1	2	2	1	1	1	1	2	3	2	2	2	2	2	1	2	2	1	1	1	1	2	2	2	0
284	1	2	1	1	1	1	1	1	1	1	2	1	1	1	1	1	1	1	1	1	1	1	2	3		1	2	1	1	1	1	1	1	1	1	1	2	1	1	0
291	1	1	1	1	1	2	2	1	1		2	3	3	4	1	1	1	1	1	2	2	2	3	3	3	3	2	1	1	1	1	1	1	1	1	1	3	3	2	0
293	2	1	1	3	1	1	2	1	2	2	2	2	2	2	1	1	2	2	2	2	3	4	3	3	3	3	3	3	3	3	3	3	2	2	2	2	2	2	2	0
295	4	2	1	1	1	3	1	1	1	2	2	4		3	2	2	1	1	2	3	2	3	1	1	2	3	3	1	2	3	3	2	2	2	1	2	3	4	4	0
298	3	1	1	1	1	1	2	1	1	3	1	2	2	1	2	2	2	2	1	5	4	2	5	1	1	5	1	1	1	2	1	1	4	1	1	3	2	1	1	0
305	2	2	1	1	1	1	2	2	2	1	4	4	3	3	2	1	2	1	1	1	2	2	3	2	1	1	3	1	1	1	1	1	2	1	1	1	2	2	4	0
307	3	2	2	1	1	1	1	1	1	3	4	3	2	1	1	1	1	1	1	1	1	1	1	1	2	2	2	4	1	1	1	3	2	1	1	1	2	2	1	0
309	2	2	1	2	1	1	3	3	3	3	3	3	2	2	3	2	3	4	3	2	1	1	4	4	3	1	4	2	1	1	1	1	1	1	1	1	2	2	1	0
315	3	3	1	2	1	1	2	2	2	2	1	2	1	1	1	1	1	1	1	1	1	2	2	3	3	3	2	1	1	1	1	1	1	1	1	1	1	1	1	0
320	4	3	1	3	1	2	2	3	2	1	4	4	3	2		4	3	3	4	3	3	2	3	3	3	3	2	3	2	2	2	4	3	1	1	2	2	2	3	0
321	3	2	1	1	3	1	2	1	1	1	2	5	1	1	1	1	1	1	1	1	1	1	2	1	3	2	1	1	1	1	1	1	1	1	1	1	2	1	1	0
328	1	1	1	1	1	1	1	1	1	1	2		1	2	1	1	1	1	1	1	1	1	1	1	2	1	2	1	1	1	1	1	1	1	1	1	2	2	1	0
338	3	3	1	1	1	1	2	1	1	1	1	4	1	4	1	1	1	1	2	2	1	1		3	3	3	3	3	1	1	1	2	1	1	1	1	3	3	3	0
343	1	2	1	1	1	1	3	3	3	2	3	4	1	3	2	1	2	2	1	1	2	2	3	3	1	1	3	2	1	1	1	1	1	2	2	1	3	3	1	0
344	2	1	1	1	1	1	2	2	2	1	2	1	1	1	1	1	1	1	1	1	1	1	2	2	1	1	2	1	1	1	1	1	1	1	1	1	2	2	2	0
346	2	1	1	1	1	1	2	2	2	1	1	1	1	1	1	1	1	1	1	1	1	1	2	1	1	1	1	1	1	1	1	1	1	1	1	1	1	1	1	0
347	2	3	1	1	1	1	2	2	2	2	1	2	1	2	1	1	1	1	1	1	1	1	2	2	2	1	2	1	1	1	1	1	1	1	1	1	2	3	1	0
348	1	1	1	1	1	1	3	2	2	1	1	1	1	1	1	1	1	1	1	1	1	1	1	1	1	1	1	1	1	1	1	1	1	1	1	1	2	2	1	0
363	2	2	1	1	1	1	1	1	1	1	1	1	1	1	1	1	2	2	2	1	1	1	2	2	2	1	1	1	1	1	1	1	1	1	1	1	1	1	1	0
365	1	1	1	1	1	1	1	1	1	1	1	1	1	3	1	1	1	1	1	1	1	1	1	3	1	1	1	1	1	1	1	1	1	1	1		3	2	1	0
368	1	1	1	1	1	1	1	1	1	1	1	2	2	3	1	1	2	2	1	2	2	1	1	4	4	2	2	1	1	1	1	4	1	1	1	1	2	2	2	0
369	1	1	1	1	1	1	1	1	1	1	2	1	1	2	1	1	1	1	1	1	1	1	2	3	1	2	2	1	1	1	1	1	1	1	1	1	2	2	2	0
372	1	1	1	1	1	1	1	1	1	4	1	1	1	1	1	1	1	1	1	1	1	1	1	1	3	4	2	1	1	5		1	2	1	1	1	3	1	1	0
374	1	2	1	1	1	1	2	3	3	3	3	3	3	3	4	4	3	3	3	4	2	3	2	3	4	1	4	2	1	1	1	1	1	3	3	3	5	5	4	0
378	1	1	1	1	1	1	1	1	1	1	1	1	1	1	1	1	1	1	1	1	1	1	1	1	2	1	1	1	1	1	1	1	1	1	1	1	1	1	1	0
384	1	1	2	3	2	1	4	3	4	4	2	4	2	2	1	1	1	1	1	1	2	2	2	1	2	1	1	1	1	2	1	1	1	1	1	1	1	1	1	0
385	1	1	2	3	2	1	4	3	4	4	2	4	2	2	1	1	1	1	1	1	2	2	2	1	2	1	1	1	1	2	1	1	1	1	1	1	1	1	1	0
386	1	3	1	1	1	1	3	1	1	1	2	3	1	2	1	1	1	1	1	1	1	1	1	1	4	2	1	3	2	1	1	1	1	1	1	1	1	3	2	0
396	3	1	1	1	1	1	1	2	1	1	1	4	1	2	1	1	2	2	1	2	1	2	1	2	2	2	1	1	1	1	1	1	2	1	1	1	1	1	1	0
398	5	3	1	4	1	1	3	3	1	2	1	4	3	2	2	3	1	4	2	3	1	3	4	5	3	1	1	1	2	3	1	2	1	1	1	3	1	1	1	0
406			1	2	1	1	2	1	1	2	2	2	2	2	1	1	1	1	1	1	2	1	1	1	1	2	2	2	1	2	2	2	2	1	1	2	2	2	2	0
407	1	1	1	1	1	1	1	1	1	1	1	1	1	2	1	1	1	1	1	1		2	1	2	2	1	1	1	1	1	1	1	1	1	1	1	2	1	1	0
409	1	1	1	1	1	1	1	1	1	1	1	1	1	3	1	1	1	1	1	1	1	1	1	1	1	1	2	1	1	1	1	1	1	1	1	1	2	1	1	0
412	4	4	1	1	1	1	1	1	1	1	1	1	1	1	1	1	1	1	1	1	1	1	1	1	1	1	1	1	1	1	1	1	1	1	1	1	2	2	2	0
421	3	3	2	2	2	2	3	3	3	3	4	5	5	5	1	1	1	1	3	3	1	1	1	1	1	4	4	1	1	1	1	1	1	1	1	1	3	4	3	0
424	1	2	1	3	3	1	1	1	1	1	2	2	1	1	1	1	3	3	3	2	1	1	1	2	2	1	2	2	2	1	2	3	2	1	1	1	1	1	1	0
426	4	1	1	1	1	1	1	1	1	1	1	1	1	1	1	1	1	1	1	1	1	1	1	1	2	1	1	1	2	3	2	2	1	3	1	2	1	1	1	0
433	1	1	1	1	1	1	1	1	1	1	1	1	1	1	1	1	2	1	3	1	1	1	1	1	1	1	1	1	1	1	1	1	1	1	1	1	4	4	1	0
441	1	1	1	1	1	1	3	2	2	2	2	1	2	2	3	3	2	1	2	2	2	2	2		4	2	2	2	2	3	1	3	2	2	2	2	1	2	1	0
442	1	1	1	1	1	1	1	1	1	1	1	1	1	1	1	1	1	1	1	1	1	1	1	1	1	1	1	1	1	1	1	1	1	1	1	1	1	1	1	0
445	2	1	1	1	1	2	4	1	3	5	3	2	1	2	1	1	1	1	1	1	1	1	1	2	1	1	2	1	1	1	2	1	2	1	1	2	3	3	2	0
446	3	1	1	1	1	1	3	1	3	2	2	2	2	2	1	1	1	1	1	1	2	2	2	2	2	1	1	1	2	2	1	1	2	1	1	1	1	1	1	0
447	2	1	1	1	1	1	2	1	2	2	3	2	2	2	1	1	1	1	1	1	1	1	2	1	2	1	1	2	1	1	1	1	1	1	1	1	1	1	1	0
451	2	1	1	1	1	1	1	1	1	1	1	4	3	1	1	1	1	1	1	2	1	1	2	3	3	1	1	1	1	1	1	1	1	1	1	2	2	1	1	0
453	2	1	1	1	1	1	1	1	1	1	1	2	2	2	1	1	1	1	1	1	1	2	2	3	2	2	2	1	1	4	3	2	2	1	1	1	1	1	1	0
454	1	1	1	1	1	1	1	1	1	1	1	2	3	2	1	1	1	1	1	1	1	1	1	2	1	1	2	1	1	1	1	2	1	1	1	1	3	2	2	0
458	3	1	1	1	1	1	1	2	1	2	2	2	1	3	1	1	1	1	1	1	1	1	1	1	1	1	2	1	1	2	1	1	1	1	1	1	1	1	1	0
460	1	1	1	1	1	1	1	1	1	1	1	1	1	1	1	1	1	1	1	1	1	2	1	1	1	1	1	1	1	1	1	1	1	1	1	1	1	1	1	0
462	3	2	1	1	1	1	1	1	1	1	1	1	1	1	1	1	1	1	1	1	1	1	1	1	1	1	1	1	1	1	1	1	1	1	1	1	1	1	1	0
469	2	2	3	2	4	1	2	1	2	1	1	2	2	3	2	2	2	2	2	4	2	2	2	3	3	3	3	2	4	2	2	1	2	2	1	2	3	3	3	0
474	3	1	1	1	1	1	3	3	3	3	3	2	1	1	1	1	1	1	1	1	1	1	1	1	1	1	2	1	1	1	1	1	1	1	1	1	1	1	1	0
477	3	3	1	1	1	1	1	1	1	1	1	1	1	1	1	1	1	1	1	1	1	1	1	1	1	1	1	1	1	1	1	1	1	1	1	1	1	1	1	0
478	1	1	1	1	1	1	1	1	1	1	1	1	1	1	1	1	1	1	1	1	1	1	1	1	1	1	1	1	1	1	1	1	1	1	1	1	2	1	1	0
483	2	2	1	2	2	2	2	2	2	2	2	4	4	4	1	4	1	1	1	1	2	1	3	3	3	1	4	1	3	1	1	2	2	1	1	1	1	1	3	0
488	1	3	1	2	2	1	3	1	1	3	4	3	2	2	1	1	1	1	1	2	1	2	1	3	2	1	3	1	1	1	1	2	4	2	1	1	3	3	2	0
492		1	1	1	1	1	2	1	1	2	1	1	1	1	1	1	1	1	1	1	1	1	2	2	1		1	1	1	3	1	1	1	1	1	1	2	2	2	0
496	3	1	1	1	1	1	1	1	1	1	1	1	1	1	1	1	1	1	1	1	1	1	1	1	1	1	1	1	1	1	1	1	1	1	1	1	1	1	1	0
498	1	1	1	1	2		1	1	1	1	2	1	1	2	1	1	1	1	1	1	1	1	2	1	1		2	1	1	1	1	1	1	1	1	1	1	2	1	0
501	1	1	1	1	1	2	1	1	1	2		2	3	2	1	2	2	1	1	2	1	2	2	3	3	1	2		2	1	2	3	1	1	1	1	2	1	3	0
503	2	2	1	1	4	1	1	1	1	1	3	3	3	2	1	1	1	1	2	1	1	1	1	2	2	2	2	1	1	2	1	1	1	2	1	1	1	2	1	0
504	2	1	1	1	1	1	2	2	2	2	2	2	2	2	1	1	2	2	1	1	1	1	2	2	2	2	2	3	2	1	1	2	1	1	2	1	1	1	1	0
505	1	1	1	1	1	1	2	1	1	1	1	1	1	1	1	2	1	1	1	1	1	1	1	1	1	1	1	1	1	1	1	1	1	1	1	1	1	1	1	0
506	1	1	1	1	1	1	1	1	1	1	2	3	1	3	1	1	1	1	1	1	1	1	1	1	1	1	1	1	1	1	1	1	1	1	1	1	1	1	1	0
509	1	1	1	1	1	1	1	1	1	1	1	1	1	1	1	1	1	1	1	1	1	1	1	1	1	1	1	1	1	1	1	1	1	1	1	1	1	1	1	0
514		3	1	1	1	1	1	1	2	1	5	4	2	2	1	1	1	1	1	1	1	2	3	3	3	3	5	1	1	1	1	1	1	1	1	1	4	3	3	0
515	1	1	1	1	1	1	2	1	1	1	1	1	2	2	1	1		1	1	1	2	1	3	2	2	1	1	1	1	1	1	1	1	1	1	1	1	2	1	0
516	2	1	1	1	1	1	1	3	3	3	2	3	1	3	1	1	1	1	1	1	1	1	3	1	3	3	2	1	1	1	1	1	1	1	1	1	1	1	1	0
521	1	1	1	1	1	1	1	1	1	1	1	1	1	1	1	1	1	1	1	1	1	1	1	1	1	1	1	1	1	1	1	1	1	1	1	1	1	1	1	0
523	1	1	1	1	1	1	1	1	1	1	1	1	3	1	1	1	1	1	1	1	1	1	1	1	1	1	1	1	1	1	1	1	1	1	1	1	1	1	3	0
527	3	1	1	1	1	1	1	1	1	1	1	1	1	1	1	1	1	1	1	1	1	1	1	1	1	1	1	1	1	1	1	1	1	1	1	1	1	1	1	0
530	3	3	1	1	1	1	1	1	1	1	1	1	1	1	1	1	1	1	1	1	1	1	1	1	1	1	1	1	1	1	1	1	1	1	1	1	1	1	1	0
531	4	2	1	3	1	2	3	2	3	4	4	4	3	4	2	1	2	1	1	3	1	2	3	3	4	2	3	1	3	3	3	2	4	1	1	1	2	2	2	0
534	1	1	1	1	1	1	1	1	1	1		3	1	3	3	3	1	1	1	1	1	1	1	1	1	1	1	1	1	1	1	1	1	1	1	1	1	1	1	0
535	1	1	1	1	1	1	1	1	1	1	2	1	2	2	2	1	1	1	1	1	2	2	2	1	1	1	2	2	1	1	1	2	1	1	1	1	4	1	2	0
536	3	3	1	3	3	1	2	3	2	3	3	3	2	2	2	1	1	1	2	2	1	2	2	2	2	2	2	2	2	1	1	4	4	4	1	1	2	2	2	0
540	3	3	1	1	1	1	3	3	1	3	4	4	4	4	2	2	1	2	1	1	2	2	2	2	2	2	1	1	1	1	1	3	3	1	1	3	3	3	3	0
541	2	1	1	1	2	2	2		2	2	2	2	2	3	2	3	2	1	1	1	1	1	3	1	3	1	3	2	2	1	2	2	2	1	1	1	1	1	1	0
543	1	1	1	1	1	1	1	1	3	3	3	3	3	2	2	2	2	2	2	2	3	3	3	3	2	1	3	1	1	1	1	1	1	1	1	1	1	1	1	0
548	1	1	1	1	1	1	1	1	1	1	1	1	1	1	1	1	1	1	1	1	1	1	1	1	1	1	1	1	1	1	1	1	1	1	1	1	1	1	1	0
553	2	2	1	1	4	1	1	1	1	1	2	2	2	2	3	3	2	2	2	2	1	1	1	1	1	1	1	1	1	1	1	1	1	1	1	1	1	1	1	0
554	1	1	1	1	3	2	3	2	3	3	3	3	3	2	2	2	2	2	2	2	2	1	1	1	1	1	2	2	2	2	2	2	1	2	1	1	3	3	2	0
560	3	3	1	1	1	1	3	1	1	1	3	3	1	3	1	1	1	1	1	1	1	1	1	1	1	1	1	1	1	1	1	1	1	1	1	1	1	1	1	0
563	2	1	1	1	1	1	1	1	1	1	2	3	1	3	1	1	1	3	1	3	1	1	3	1	3	3	3	1	1	1	1	1	1	1	1	1	1	1	1	0
564	2	1	1	1	1	1	1	1	1	1	1	1	1	1	1	1	1		2	1	1	1	4	1	2	1	1	4	1	1	1	1	1	1	1	1	1	1	1	0
572	1	1	1	1	1	1	2	1	1	1	1	2	1	1	1	1	1	1	1	1	1	1	1	1	1	1	1	1	1	1	1	1	1	1	1	1	2	2	2	0
577	3	2	1	1	1	1	1	2	2	1	3	2	1	2	1	1	1	1	1	1	1	1	1	1	3	1	1	1	1	3	2	2	1	1	1	1	1	1	1	0
584	1	1	1	1	2	1	1	1	1	1	3	3	1	2	1	1	1	1	1	2	1	1	1	1	1	1	1	1	2	3	2	2	3	1	1	1	1	1	2	0
587	2	1	1	1	4	3	3		3	3	2	3	4	4	1	1	1	3	3	2	4	2	1	1	1	1	3		2	3	1	2	4	1	1	1	4	4	4	0
588	1	1	1	1	1	1	1	1	1	1	1	1	1	1	1	1	1	1	1	1	1	1	1	1	1	1	1	1	1	1	1	1	1	1	1	1	1	1	1	0
589	2	1	1	1	1	1	4	2		5	3	4	3	5	2	1	1	1	3	3	1	4	4	5	5	4	4	2	2	3	3	1	2	1	1	3	4	3	5	0
591	2	1	1	1	2	1	1	2	2	1	2	3	3	1	1	1	1	1	1	1	2	2	1	1	2	2	1	1	2	1	1	1	1	1	1	2	2	2	3	0
600	1	1	1	1	1	1	3	1	1	2	2		2	2	1	1	2	1	1	2	2	1	1	1	1	1	1	1	1	1	1	2	1	1	1	1	2	1	1	0
602	3	2	1	1	1	1	2	2	1	2	1	1	1	1	2	1	1	1	2	2	2	1	2	3	2	2	2	2	2	1	1	1	1	1	1	1	1	1	1	0
604	3	4	1	1	3	3	1	1	1	1	1	1	1	1	1	1	3	2	1	1	2	2	1	1	1	3	2	2	2	1	1	2	2	1	1	2	2	1	1	0
607	1	1	1	1	2	1	2	1	2	2	1	3	2	2	3	2	2	1	2	2	1	2	2	1	3	1	2	1	1	1	1	5	2	2	1	3	2	2	1	0
613	3	1	1	1	1	1	1	1	1	1	3	3	1	3	1	1	1	1	1	1	1	1	1	1	1	1	1	1	1	1	1	1	1	1	1	1	1	2	1	0
622	4	4	3	2	2	3	2	1	1	1	2	3	1	3	1	1	1	1	1	1	2	2	2	1	2	2	1	1	3	3	3	2	2	1	1	1	1	2	3	0
627	1	1	1	1	1	1	3	1	1	1	2	1		3	1	1	1	1	1	1	1	1	3	3	3		4	1	1	2	1	1	1	1	1	1	1	2	1	0
636	1	1	1	1	1	1	1	1	1	1	1	1	1	1	1	1	1	1	1	1	1	1	1	1	1	1	1	1	1	1	1	1	1	1	1	1	1	1	1	0
638	1	1	1	1	1	1	1	1	1	1	1	1	1	1	1	1	1	1	1	1	1	1	1	1	1	1	1	1	1	1	1	1	1	1	1	1	1	1	1	0
645	1	1	1	1	1	1	1	1	1	1	1	1	1	1	1	1	1	1	1	1	1	1	1	1	1	1	1	1	1	1	1	1	1	1	1	1	1	1	1	0
646	1	1	1	1	1	1	1	1	1	1	1	1	1	1	1	1	1	1	1	1	1	1	1	1	1	1	1	1	1	1	1	1	1	1	1	1	1	1	1	0
649	3	1	1	1	1	1	1	1	1	1	1	3	3	3	1	1	1	1	1	1	1	1	2	1	1	1	3	1	1	1	1	1	1	1	1	1	1	1	1	0
651	3	1	1	1	1	2	2	1	2	3	3	1	4	1	1	1	1	1	1	1	2	3	2	1	1	1	3	1	1	1	1	1	1	1	1	1	1	2	2	0
657	1	1	1	1	1	1	1	1	1	1	1	1	1	1	1	1	1	1	1	1	1	1	1	1	1	1	1	1	1	1	1	1	1	1	1	1	1	1	1	0
658	1	1	1	1	1	1	1	1	1	1	1	1	1	1	1	1	1	1	1	1	1	1	1	1	1	1	1	1	1	1	1	1	1	1	1	1	1	1	1	0
665	1	1	1	1	1	1	1	1	1	1	1	1	1	1	1	1	1	1	1	1	1	1	1	1	1	1	1	1	1	1	1	1	1	1	1	1	1	1	1	0
671	1	1	1	1	1	1	1	1	1	1	1	1	1	1	1	1	1	1	1	1	2	2	1	1	4	3	1	1	1	1	1	1	1	1	1	1	1	1	1	0
676	1	1	1	1	1	1	3	1	1	1	1	1	1	1	1	1	1	1	1	1	1	1	1	1	1	1	1	1	1	1	1	1	1	1	1	1	3	1	1	0
680	1	1	1	1	1	1	1	1	1	1	1	1	1	1	1	1	1	1	1	1	1	2	1	3	3	3	3	1	1	1	1	1	1	1	1	1	1	1	1	0
681	2	1	1	1	1	1	3	3	3	3	2	3	3	3	1	2	2	2	1	2	3	2	2	3	3	1	3	1	2	4	4	4	5	1	1	1	2	4	2	0
693	2	2	1	1	1	3	1	1	1	1	4	4	1	1	1	1	1	1	1	1	4	4	3	4	4	1	4	1	1	1	1	1	1	1	1	1	1	1	1	0
694	2	1	1	1	1	1	1	1	1	1	1	3	1	1	1	1	1	1	1	1	1	1	2		3	1	1	1	1	1	1	1	1	1	1	1	2	1	1	0
696	2	2	2	1	2	2	2	2	2	3	4	4	4	4	3	3	4	4	4	4	3	2	4	3	4	3	3	3	2	4	3	2	3	2	2	2	3	2	3	0
699	1	1	1	1	1	1	1	1	1	1	1	1	1	1	1	1	1	1	1	1	1	1	1	1	1	1	1	1	1	1	1	1	1	1	1	1	1	1	1	0
702	2	1	2	1	2	1	1	1	1	2	4	4	4	3	3	1	2	2	2	2	2	2	3	4	5	4	4	3	3	4	3	3	3	1	1	2	2	2	2	0
705	1	1	1	1	1	1	1	1	1	1	1	3	3	3	1	1	1	1	1	1	1	1	3	3	4	3	3	3	3	3	2	3	1	1	1	3	3	3	3	0
707	1	1	1	1	1	1	1	1	1	1	1	1	1	1	1	1	1	1	1	1	3	3	4	4	4	4	4	3	2	2	2	2	3	3	1	3	4	3	3	0
711	3	2	1	2	2	2	2	1	3	3	4	4	3	4	2	2	2	2		1	1	2	4	4	3		4	4	3	3	3	3	2	1	1	3	3	3	2	0
729	2	1	1	1	1	1	1	1	1	1	1	2	1	2	1	1	1	1	1	1	1	1	1	1	2	1	2	1	1	1	1	1	2	1	1	3	2	2	1	0
730	1	1	1	1	1	1	1	1	1	1	1	1	1	1	1	1	1	1	1	1	1	1	1	1	1	1	1	1	1	1	1	1	1	1	1	1	1	1	1	0
731	1	1	1	1	1	1	1	1	1	1	1	1	1	1	1	1	1	1	1	1	1	1	3	3	3	1	1	1	1	1	1	1	1	1	1	1	1	1	1	0
738	1	1	1	1	1	1	2	1	2	2	2	2	3	3	1	1	1	1	1	1	3	3	3	3	3	2	4	2	1	3	3	1	3	1	1	1	2	2	2	0
740	1	1	1	1	1	1	1	1	1	1	1	1	1	1	1	1	1	1	1	1	1	1	1	1	1	1	1	1	1	1	1	1	1	1	1	1	1	1	1	0
742	1	1	1	1	1	1	3	1	1	1	1	1	1	1	1	1	1	1	1	1	1	1	3	3	1	1	1	1	1	1	1	1	1	1	1	1	1	1	1	0
747	2	2	2	1	3	1	3	3	3	2	4	5	1	1	3	2	3	1	4	1	1	2	3	3	3	1	1	3	2	1	3	4	2	1	1	1	2	1	4	0
748	2	2	1	1	1	2	2	2	1	1	1	1	1	2	2	2	1	1	2	1	1	1	1	1	2	2	1	1	1	1	2	2	2	1	1	1	2	2	2	0
758	3	1	1	1	1	1	1	2	3	1	1	3	2	2	1	1	2	2		2	2	1	1	1	2	1	1	1	1	1	1	1	1	1	1	2	2	2	3	0
759	2	1	1	1	1	1	1	1	1	1	1	2	2	1	3	3	1	1	1	2	1	2	3	1	1	1	1	1	1	1	1	1	1	1	1	1	2	2	2	0
761	2	1	2	1	2	2	2	2	2	2	2	2	4	4	1	1	1	2	2	2	1	2	2	2	2	4	2	1	1	1	2	3	2	2	1	2	3	4	4	0
765	2	2	1	1	1	1	1	1	1	1	1	2	2	1	2	1	1	1	1	1	1	1	2	2	3	1	2	2	1	1	1	2	1	1	1	1	2	1	1	0
767	1	1	1	1	1	1	1	1	1	1	1	1	1	1	1	1	1	1	1	1	1	1	1	1	2	1	1	1	1	1	1	1	1	1	1	1	2	1	1	0
776	1	1	1	1	1	1	1	1	1	1	3	3	1	2	1	1	1	1	1	1	1	1	1	1	1	1	1	1	1	1	1	1	1	1	1	1	1	1	1	0
782	1	3	3	2	1	1	3	3	2	2	2	4	4	3	2	1	3	2	2	2	2	3	3	3	2	2	3	2	3	5	4	3	3	3	2	1	4	4	5	0
783	1	1	1	1	1	1	1	1	2	1	2		2	2	1	1	2	2	2	1	1	1	3	3	3	3	3	3	2	1	1	2	1	1	1	1	2	1	1	0
789	1	1	2	1	1	1	3	1	1	3	4	3	2	2	1	1	1	1	1	1	1	1	3	3	5	1	5	5	5	3	2	3	1	1	1	1	3	3	4	0
791	1	1	1	1	1	1	1	1	1	1	1	1	1	1	1	1	1	1	1	1	2	1	3	3	3	1	3	1	1	1	1	1	2	1	1	1	1	1	1	0
795	4	3	2	2	2	3	4	4		4	3	4	3	3	2	3	2	2	2	2	2	3	4	4	4	2	3	2	2	1	1	1	1	1	1	1	3	3	3	0
799	3	3	1	1	1	1	3	3	3	2	4	4	4	4	1	1	1	1	1	2	3	3	3		2	2	4	1	3	3	3	1	3	1	1	1	3	2	3	0
4	1	1	1	1	1	1	1	1	1	1	1	1	1	2	1	1	1	1	1	1	1	1	1	1	1	1	1	1	1	1	1	1	1	1	1	1	1	1	1	1
7	2	2	1	1	1	1	1	1	1	1	2	2	2	3	1	1	1	1	1	1	1	1	2	2	3	3	3	1	1	1	1	1	1	1	1	1	1	1	1	1
11	1	1	1	1	1	1	2	1	2	1	2	1	1	1	1	1	1	1	1	1	1	1	1	2	2	1	2	1	1	2	3	1	1	1	1	1	1	1	1	1
24	2	2	2	1	1	1	1	1	2	1	3	3	1	3	1	1	1	1	1	1	1	2	2	1	2	1	2	1	1	1	1	1	2	1	1	1	1	1	1	1
27	1	1	1	1	1	1	1	1	1	1	1	1	1	1	1	1	1	1	1	1	1	1	1	1	1	1	1	1	1	1	1	1	1	1	1	1	1	1	1	1
28	2	1	1	1	1	1	1	1	1	1	3	4	1	2	1	1	1	1	1	1	1	1	1	1	1	2	2	1	1	1	1	1	1	1	1	1	2	3	2	1
29	2	1	1	1	1	1	1	1	1	1	1	1	1	1	1	1	1	1	1	1	1	1	1	1	1	1	1	1	1	1	1	1	1	1	1	1	1	1	1	1
33	2	1	1	1	1	1	1	2	2	1	1	1	1	1	1	1	1	1	2	2	2	2	1	2	2	1	1	1	1	2	1	2	2	1	1	1	1	1	1	1
43	4	3	1	2	2	1	1	1	1	1	2	2	2	1	1	1	1	2	1	1	1	2	2	2	2	2	2	1	1	3	1	1	1	1	1	3	1	2	1	1
50	3	3	1	1	3	1	3	3	3	3	3	3	3	3	1	1	1	1	1	1	1	1	3	3	3	1	1	1	1	1	1	1	1	1	1	1	1	1	1	1
56	1	1	1	1	1	1	1	1	1	1	1	1	1	1	1	1	1	1	1	1	1	1	1	1	1	1	1	1	1	1	1	1	1	1	1	1	1	1	1	1
59	1	1	1	1	1	1	1	1	2	2	3	3	2	3	2	2	3	3	3	1	1	1	2	1	3	3	2	1	4	1	1	1	1	3	3	1	1	1	1	1
60	3	3	2		2	3	4			4	2	3		3	3	2	3	3	3	2	2	2	2	3	2	2	2	3	3	3	3	2	2		2	3	2	2	4	1
67	1	1	1	3	5	1	1	3	3	4	3	3	3	4	3	4	3	3	1	4	3	3	4	4	4	4	1	3	3	5	4	1	3	1	1	1	3	3	3	1
74	2	1	1	1	1	1	1	2	1	2	1	2	3	3	3	1	1	1	1	1	1	1	3	3	3	3	3	2	1	1	1	3	1	1	1	1	2	3	1	1
81	1	1	1	1	1	1	1	1	1	1	1	1	1	1	1	1	1	1	1	1	1	1	1	1	1	1	1	1	1	1	1	1	1	1	1	1	1	1	1	1
90	3	3	1	2	1	1	4	4	4	4	3	3	3	4	2	2	2	2	2	2	2	2	3	5	4	3	5	3	3	2	2	2	5	5	4	4	3	2	3	1
97	3	3	1	3	1	1	1	4	1	1	3	4	2	1	1	1	1	3	2	4	3	1	4	4	4	1	3	4	1	3	3	3	1	1	1	1	3	2	1	1
98		3	1	1	1	1	2	1	1	2	2	3	2	1	1	1	2	2	1	1	2	1	1	2	2	1	2	1	1	1	2	2	2	1	1	1	1	1	1	1
101	3	1	1	1	1	1	2	2	2	1	2	3	2	2	1	1	1	1	1	1	1	1	1	3	3	1	1	1	1	1	1	1	1	1	1	1	1	1	1	1
103	2	1	1	1	1	1	1	1	1	1	1	4	1	2	1	1	1	1	1	1	1	1	1	1	3	1	2	1	1	1	3	1	1	1	1	1	1	1	1	1
105	2	3	3	3	3	3	2	2	2	1	4	4	4	4	2		2	2	1	4	2	2	4	5	5	5	4	4	4	3	2	3	2	2	2	3	4	4	5	1
117	1	1	1	1	1	1	1	1	1	1	1	1	1	1	1	1	1	1	1	4	5	4	1	1	1	1	1	1	1	1	4	1	1	4	1	3	3	3	3	1
132		1		3	1	1	3	3	2	4	4	3	2	3	2	2	1	1	2	2	1	2	4	4	3	3	3	4	1	4	3	3	2	1	1	1	3	3	2	1
135	2	1	1	1	1	1	1	1	1	1	1	2	1	1	1	1	1	1	1	1	1	1	2	1		4	1	1	1	1	1	1	1	1	1	1	1	1	1	1
140	3	3	1	1	1	1	4	3	4	4	2	2	2	2	1	1	1	1	1	1	1	2	2	2	2	1	2	1	1	1	2	2	1	2	1	1	1	1	2	1
141	3	3	3	3	1	1	1	1	1	2	3	3	2	2	1	1	2	2	1	1	1	1	1	1	2	1	1	1	1	1	1	1	1	1	1	1	2	1	2	1
145	3	2	3	4	1	1	3	2	3	4	5	5	5	5	1	2	3	2	1	4	3	4	4	3	3	1	4	2	1	2	2	2	4	1	1	3	5	5	5	1
146	2	3	3	2	1	3	4	5	3	3	3	3	2	2	1	1	1	1	1	2	2	1	1	1	2	1	3	3	1	5	1	1	1	1	1	1	1	1	1	1
150	1	1	1	1	1	1	3	1	1	2	1	5	1	1	1	1	1	2	1	2	1	3		1		2	1	1	1	5	1	2	1	1	1	1	1	3	1	1
154	2	2	4	2	1	2	1	1	1	1	5	5	5	5	4	5	5	4	4	5	5	4	2	2	1	1	1	1	5	2	2	1	5	5	5	4	3	2	4	1
155	1	1	1	1	1	1	1	2	2	1	2	2	2	2	1	1	1	1	1	1	1	1	1	2	2	1	1	1	1	2	1	1	1	2	1	2	2	2	2	1
156	2	1	1	1	1	1	3	3	3	3	1	5	2	1	1	1	2	2	1	1	1	1	1	1	1	1	1	1	1	1	1	1	1	1	1	1	1	1	1	1
159	4	2	1	1	1	1	1	2	1	1	1	3	2	3		1	1	1	1	1	1	1	1	1	2	1	1	1	1	4	1	1	1	1	1	1	2	1	1	1
161	4	5	1	2	1	3	4	5	2	1	5	5	5	5	2	1		3		3	1	3	3	2	2	3	4	1	2	4	4	5	5	1	1	1	2	2	5	1
165	4	2	1	2	1	2	4	3	3	4	3	5	4	4	2	2	4	3	3	4	3	4	4	2	4	4	3	1	2	3	2	2	1	1	1	2	2	1	3	1
171	2	2	1	2	1	1	3	3	3	3	2	2	2	2	1	1	2	2	1	1	1	1	2	1	3	2	2	2	1	1	2	1	2	1	1	1	2	2	2	1
173	3	3	3	2	2	1		2	1	1	3	4	1	4	1	1	1	3	2	1	1	2	1	2	2	1	1	1	2	1	1	1	2	1	3	1	1	2	2	1
175	1	1	1	1	1	1	1	1	1	1	1	2	1	2	1	1	1	1	1	1	1	1	2	1	1	1	1	2	1	1	2	1	1	1	1	2	1	1	1	1
178	1	1	1	1	1	1	1	1	1	1	1	2	1	2	1	1	1	1	1	1	1	1	1	1	1	1	1	1	1	1	1	1	1	1	1	1	1	1	1	1
181	1	3	1	1	1	1	1	1	2	2	1	2	2	3	1	1	2	1	1	1	1	1	1	1	1	1	1	1	1	1	1	1	2	1	1	1	1	1	1	1
182	3	4	1	1	1	2	2	2	2	2	4	4	4	4	1	1	1	1	1	1	1	1	2	2	2	2	3	3	3	3	3	3	3	1	1	1	3	5	4	1
188	1	1	1	2	2	2	2	1	1	1	3	3	1	3	1	1	1	1	1	1	1	1	1	3	2	1	2	2	1	1	3	1	1	1	1	1	1	2	3	1
196	4	2	1	1	1	2	3	3	4	4	4	5	4	4	2	2	2	3	2	1	2	2	5	5	4	5	4	4	3	2	2	3	1	1	3	1	3	2	4	1
198	1	1	1	1	1	1	1	1	2	2	1	1	2	2	1	1	1	1	1	1	1	1	1	2	1	1	1	1	1	1	1	1	1	1	1	1	2	2	3	1
200	3	3	3	3	3	2	3	3	3	3	4	4	3	4	3	3	3	3	3	3	2	2	3	3	3	2	3	3	3	2	2	2	2	2	2	2	4	4	3	1
201	2	3	1	2	3	1	4	2	1	5	3	3	5	4	2	1	1	1	1	2	3	2	5	5	4	4	4	2	1	3	4	2	1	3	1	1	3	3	4	1
202	3	2	1	3	3	3	1	2	2	1	3	4	2	3	1	1	1	1	1	1	1	2	2	2	2	2	3	2	2	1	2	4	2	1	3	2	4	4	4	1
209	1	1	1	1	1	1	2	2	1	1	1	1	1	2	1	1	1	1	1	1	1	1	1	1	1	1	1	1	1	1	1	2	1	1	1	1	2	2	1	1
212	2	1	1	1	2	1	1	2	1	1	1	2	1	1	1	1	2	2	1	1	2	2	1	1	1	2	1	1	1	1	1	1	1	2	2	1	2	1	1	1
216	3	2	1	2	1	1	3	3	2	3	1	2	1	2	1	1	1	1	1	1	1	1	1	1	1	1	1	1	1	1	1	1	1	1	1	1	1	1	1	1
217	3	1	1	1	1	1	1	1	1	1	2	3	2	2	1	1	1	1	1	1	1	1	1	2	3	3	2	1	1	4	4	1	1	1	1	1	3	1	1	1
219	3	3	1	1	2	2	1	1	1	3	4	4	4	4	1	1	1	1	1	1	2	1	5	5	4	4	4	4	1	1	1	5	1	1	1	1	3	3	3	1
230	2	1	1	2	1	1	1	1	1	1	1	1	1	1	1	1	1	1	1	1	1	1	1	1	2	1	1	1	1	1	1	1	1	1	1	1	1	1	1	1
231	1	2	3	3	2	1	2	2	2	1	1	3	3	2	3	2	1	1	1	1	2	1	1	1	1	1	1	1	1	1	1	1	1	1	1	1	1	1	1	1
238	1	1	1	1	1	1	1	1	1	1	1	2	1	1	1	1	1	1	1	2	1	2	2	2	1	1	1	1	1	1	1	1	1	1	1	1	1	1	2	1
245	1	1	1	1	1	1	1	1	1	1	1	2	1		1		1	3	1	2	1	2	1	1	1	1	1	1	1	1	1	1	1	1	1	1	1	1	1	1
246	2	2	1	2		1	1	2	1	1	1	2	1	1	1	1	1	1	1	1	1	1	2	1	2	2	1	1	2	1	1	1	2	1	1	1	3	2	1	1
247	2	1	1	1	1	1	1	1	1	1	1	2	1	2	1	1	1	1	1	1	1	1	2	2	2	2	1	1	1	1	1	1	1	1	1	1	1	1	1	1
248	2	1	1	1	1	1	1	1	1	1	2	2	1	3	1	1	1	1	1	1	1	2	2	2	1	1	1	1	1	1	1	1	1	1	1	1	1	3	1	1
254	3	2	1	1	1	1	3	2	3	3	1	2	1	2	1	1	1	1	1	1	1	1	1	1	2	1	1	1	1	1	1	1	1	1	1	1	2	1	1	1
256	3	1	1	2	2	1	3	2	2	2	2	2	1	2	1	1	2	2	1	1	1	1	2	3	3	3	2	1	1	1	2	2	1	1	1	1	4	3	3	1
269	1	1	1	1	1	1	2	2	1	2	2	2	2	2	2	2	1	2	2	2	1	1	2	2	1	1	1	1	1	2	1	2		1	1	2	2	2	1	1
275	2	1	1	1	1	1	2	3	1	3	4	3	1	1	1	1	1	1	1	1	1	2	4	1	2	2	1	1	1	1	1	1	2	1	1	1	1	1	1	1
276	2	2	1	1	1	2	2	2	2	2	2	3	3	3	2	2	2	2	2	2	1	2	2	2	3	3	3	3	2	2	1	1	2	1	1	1	3	3	3	1
279	2	1	1	1	1	1	3	1	1	1	1	3	2	1	1	1	1	1	1	1	1	1	2	1	4	1	1	2	1	1	1	1	1	1	1	1	1	1	1	1
281	2	1	1	1	3	1	1	1	1	1	3	3	1	2	1	1	1	1	1	1	3	1	1	1	1	1	2	1	1	1	1	1	1	1	1	1	1	1	3	1
283	1	1	1	1	1	1	2	2	2	1	1	2	1	1	2	1	1	1	2	1	1	1	2	2	2	2	2	2	1	3	3	1	1	1	1	1	2	2	2	1
286	2	1	1	1	4	1	2	2	2	2	2	2	1	1	1	1	1	1	1	1	1	1	3	3	3	3	2	1	1	1	1	4	1	1	1	1	1	1	1	1
290	3	1	1	1	1	1	1	1	1	1	1	1	2	1	1	1	1	1	1	1	3	1	2	2	1	3		2	1	1	1	1	2	1	1	1	1	2	2	1
300	3	1	1	1	2	1	1	1	1	2	1	2	2	2	1	1	1	2	1	1	1	2	3	3	3	2	2	2	1	1	1	1	2	1	1	1	3	2	1	1
303	1	3	1	2	4	3	2	2	2	2	3	4	3	3	2	2	2	3	3	4	2		3	3	4	4	4	3	2	5	5	3	3		3	4	4	3	2	1
310	2	3	1	1	1	1	1	2	1	1	2	1	1	1	1	1	1	1	1	1	1	2	3	3	3	3	2	1	1	1	2	2	1	1	1	1	2	1	1	1
318	3	3	1	2	4	3	4	4	5	5	4	4	5	5	4	4	4	4	4	3	2	4	5	5	5	4	4	4	3	2	3	2	2	2		4	4	4	5	1
322	4	1	1	1	1	1	5	4	1	2	2	4	2	2	3	1	1	2	4	1	1	1	1	1	1	2	1	1	1	1	1	5	1	1	1	1	2	1	1	1
334	2	1	1	1	1	1	2	1	1	1	1	2	2	2	2	2	3	3	2	2	2	1	3	3	3	3	3	3	2	1	1	1	1	1	1	1	1	2	2	1
337	1	1	1	1	1	1	1	1	1	1	1	1	1	1	1	1	1	1	1	1	1	1	1	1	1	1	1	1	1	1	1	1	1	1	1	1	1	1	1	1
349	3	4	2	2	2	2	3	3	4	3	3	3	2	4	4	4	3	3	2	3	2	3	4	4	4	3	4	4	2	2	2	3	2	2	2	2	4	4	2	1
350	2	1	1	2	3	1	1	2	1	1	2	2	1	2	1	1	1	1	1	1	1	1	1	1	1	1	1	1	1	3	1	2	1	1	1	1	2	2	1	1
353	3	2	1	1	1	1	2	1	1	1	3	3	3	4	2	1	1	1	1	2	1	1	2	2	2	1	2	1	1	1	2	1	1	1	1	1	1	1	1	1
358	2	2	1	1	1	1	1	2	1	2	2	3	2	2	1	1	2	1	1	2	1	2	3	2	2	2	2	2	1	2	1	1	1	1	1	1	1	1	1	1
362	2	2	1	1	2	1	3	1	3	3	3	3	1	3	1	1	1	2	2	1	1	1	4	3	3	3	3	1	1	4	3	2	1	1	1	1	3	2	1	1
364	2	3	2	2	4	1	2	2	1	3	2	3	2	2	1	2	1	2	1	1	1	1	1	1	1	1	1	1	1	1	1	1	1	1	1	1	2	3	2	1
366	2	1	1	1	2	1	2	2	2	2	2	3		3	1	1	1	2	2	2	1	3	3	3	3	1	3	3	1	1	1	1	1	1	1	2	1	1	1	1
367	5	1	1	1	1	1	1	2	1	1	2	3	2	3	1	1	1	1	1	1	1	1	2	3	4	2	2	1	1	1	1	1	1	1	1	1	2	2	1	1
370	3	1	1	1	3	1	1	1	1	1	1	3	1	3	1	1	1	1	1	1	1	1	1	1	1	1	1	1	1	1	1	1	1	1	1	1	1	1	1	1
379	2	2	3	2	1	2	2	2	2	2	4	4	3	4	2	2	3	3	3	2	2	2	4	5	5	2	5	1	2	4	2	2	2	2	2	3	5	5	2	1
388	2	2	2	1	1	1	2	2	3	1	2	2	2	2	2	2	1	1	2	2	1	2	2	2	2	1	2	1	1	1	2	2	1	1	1	1	1	1	2	1
391	2	1	1	1	1	1	1	1	1	1	1	1	2	2	1	1	1	1	1	1	1	1	2	2	1	1	1	1	1	1	2	1	1	1	1	1	1	2	1	1
392	1	1	1	1	1	1	1	1	1	1	1	1	1	1	1	1	1	1	1	1	1	1	1	1	1	1	1	1	1	1	1	1	1	1	1	1	1	1	1	1
394	4	4	5	4	4	3	4	4	4	4	3	3	4	3	4	3	4	4	4	4	3	4	3	3	3	2	3	1	1	1	1	1	1	3	3	4	3	4	4	1
395	1	1	1	2	2	1	2	2	1	2	1	1	1	1	1	1	1	1	1	1	1	1	1	1	1	1	1	1	1	1	1	1	2	1	1	1	1	1	1	1
397	1	1	1	1	1	1	1	1	1	1	1	1	1	1	1	1	1	1	1	1	1	1	1	1	1	1	1	1	1	2	1	1	2	1	1	1	1	1	1	1
415		1	1	1	1	1	1	1	1	1	2	3	3	3	4	3	3	2	4	3	2	1	3	3	1	1	2	1	1	2	2	3	1	1	1	4	1	1	2	1
425	1	1	1	1	1	1	1	1	1	1	2	2	3	3	1	1	1	2	1	2	1	2	1	1	1	1	1	1	1	1	1	1	1	1	1	1	1	2	2	1
431	2	2	1	1	1	1	1	1	1	1	2	3	3	4	2	3	2	2	2	3	3	3	3	1	1	1	1	1	1	1	1	1	1	1	1	1	1	1	1	1
432	1	1	1	1	1	1	1	1	1	1	1	1	1	1	1	1	1	4	1	1	1	1	1	1	1	1	1	1	1	4	1	1	1	1	1	1	1	1	1	1
436	3	2	1	1	1	1	1	1	3	1	2	3	3	3	2	2	2	1		2	2	2	3	3	3	3	2	2	2	2	1	3	2	1	1	1	1	1	1	1
443	3	1	1	1	2	1	1	1	1	1	1	3	1	2	1	1	1	1	3	1	1	1	1	1	1	1	1	1	1	1	1	1	1	1	1	1	2	1	3	1
475	3	3	1	2	1	1	2	1	2	1	2	3	1	3	2	2	2	2	1	2	1	2	3	1	1	1	1	1	1	1	1	1	1	1	1	1	1	1	2	1
482	1	1	1	1	1	1	2	2	2	2	2	1	1	2	1	1	1	1	1	1	1	1	1	1	1	1	1	1	1	1	1	1	1	1	1	1	2	2	2	1
484	3	3	1	1	3	1	3	1	1	1	1	3	3	3	1	1	1	1	1	1	1	1	1	1	1	1	1	1	1	1	2	1	1	1	1	1	2	2	2	1
486	1	1	1	1	2	2	1	1	1	1	3	3	3	3	3	1	1	1	1	1	1	1	3	3	3	1	1	1	1	1	1	1	1	1	1	1	1	1	1	1
497		1	1	1	1	1	1	1	1	1	1	1	1	4	1	1	1	1	1	1	1	1	1	1	1	1	1	1	1	1	1	1	1	1	1	1	1	1	1	1
499	3	2	1	1	1	1	2	1	1	1	2	2	2	2	1	1	1	1	1	2	2	2	2	2	1	1	2	1	1	2	1	1	1		1	2	2	1		1
508	3	3	1	1	1	1	1	1	1	1	3	3	1	1	1	1	1	1	1	1	1	1	1	1	1	1	1	1	1	1	1	1	1	1	1	1	1	1	1	1
522	2	1	1	1	2	1	2	1	1	2	2	2	1	2	2	1	1	1	1	2	2	2	2	2	3	3	2	2	2	2	1	2	2	1	1	2	2	4	3	1
524	1	1	1	1	1	2	1	1	1	1	3	3	3	3	2	1	1	1	2	1	1	1	3	3	2	1	2	3	2	3	1	3	3	1	2	2	3	3	3	1
525	1	1	1	1	1	1	1	1	1	1	1	1	1	1	1	1	1	1	1	1	1	1	1	1	1	1	1	1	1	1	1	1	1	1	1	1	1	1	1	1
544	2	3	2	1	3	2	3	1	2	3	3	2	2	2	1	1	2	3	3	4	2	3	3	4	3	4	3	3	4	5	2	4	3	2	2	2	4	3	3	1
546	2	3	2	1	3	2			2	3	3	2	2	2	1	1	1	1	1	1	2	1	1	1	1	1	2	1	1	1	1	1	1	1	1	1	1	1	1	1
550	1	1	1	1	1	1	1	2	1	1	3	2	1	2	1	1	1	1	1	1	1	1	2	1	1	1	1	1	1	1	1	1	1	1	1	1	1	1	1	1
555	1	1	1	1	1	1	1	1	1	1	3	3	1	3	1	1	1	1	1	1	1	1	1	3	3	1	3	1	1	1	1	1	1	1	1	1	1	1	1	1
558	3	1	1	1	1	1	1	1	3	1	1	1	1	1	1	1	1	1	1	1	1	1	1	1	1	1	1	1	1	1	1	1	2	1	1	1	1	1	1	1
562	1	1	1	1	1	1	1	1	1	1	1	1	1	1	1	1	1	1	1	1	1	1	1	1	1	1	1	1	1	1	1	1	1	1	1	1	1	1	1	1
565	1	3	1	1	1	1	2	1	1	1	4	2	2	3	2	1	1	1	1	1	1	1	3	3	1	2	2	2	1	1	1	1	2	1	2	1	2	2	2	1
567	2	1	1	1	1	2	1	1	1	1	2	2	1	2	1	2	2	2	2	2	2	2	1	1	1	1	1	1	1	1	1	1	1	1	1	1	2	2	2	1
568	3	1	1	1	1	1	1	1	1	1	1	1	1	1	1	1	1	1	1	1	2	1	1	1	1	1	1	1	1	1	1	1	1	1	1	1	1	1	1	1
582	1	1	1	1	1	1	1	1	1	1	1	3	1	2	1	1	1	1	1	1	1	1	4	4	4	1	2	1	1	3	1	1	1	1	1	2	2	1	1	1
583	2	1	1	1	1	1	2	1	1	2	2	1	1	2	1	1	1	1	1	1	1	1	1	1	2	2	2	1	1	2	1	1	1	1	1	1	2	1	1	1
590	1	1	1	1	1	1	1	1	1	1	1	1	1	1	1	1	1	1	1	1	1	1	1	1	1	1	1	1	1	1	1	1	1	1	1	1	1	1	1	1
592	2	1	1	2	1	1	3	1	3	2	3	3	2	2	2	3	1	1	3	2	1	1	2	1	1	1	2	1	1	1	1	1	1	2	1	2	2	2	1	1
595	2	2	1	2	1	1	1	2	1	1	1	1	1	3	1	1	1	1	1	1	1	1	1	1	1	1	1	2	1	1	1	1	1	1	1	1	1	1	1	1
596	1	1	1	1	1	1	1	1	1	1	1	1	1	1	1	1	1	1	1	1	1	1	1	1	1	1	1	1	1	1	1	1	1	1	1	1	1	1	1	1
603	2	1	1	1	1	1	2	2	1	1	3	3	3	3	1	2	1	1	1	2	1	1	2	2	2	2	3	3	2	1	1	3	1	1	1	2	2	2	2	1
605	1	1	1	1	2	1	2	1	1		3	3	3	3	1	1	1	1	1	2	2	3	3	3	3	1	2	2	2	1	1	1	2	1	1	1	2	3	2	1
608	1	1	1	1	3	1	1	3	1	1	1	1	1	1	1	1	1	1	1	1	1	1	1	1	3	1	2	1	1	1	1	1	1	1	1	1	1	1	1	1
609	3	3	2	2	2	2	4	3	2	2	3	4	5	4	2	2	1	1	2	2	2	2	3	3	3	2	2	1	1	1	1	3	3	1	1	2	3	3	3	1
615	1	2	2	1	1	3	1	1	1	2	2	3	2	2	1	1	1	1	1	2	1	2	2	3	3	3	3	2	2	1	1	2	2	1	1	1	3	3	3	1
618	4	2	2	1	4	2	1	1	1	1	1	1	1	1	1	1	1	1	1	1	1	1	1	1	3	1	1	1	1	1	1	1	1	1	1	1	1	1	1	1
619	2	2	1	1	2	1	1	1	1	1	1	1	1	1	1	1	1	1	1	1	1	1	1	1	1	1	1	1	1	1	1	1	1	1	1	1	1	1	1	1
623	3	3	1	1	1	3	1	1	1	1	1	4	4	3	2	2	1	1	1	3	2	1	3	3	3	1	4	1	3	2	1	2	2	1	1	1	1	2	3	1
625	1	1	1	1	1	1	1	1	1	1	2	2	1	2	1	1	1	1	1	1	1	3	3	1	3	1	1	1	1	1	1	1	1	1	1	1	1	1	1	1
628	1	1	1	1	1	1	4	4	4	1	3	2	1	3	1	1	1	1	1	1	3	4	2	3	3	1	3	1	2	2	3	2	2	1	1	1	3	3	3	1
631	1	1	1	1	1	1	3	2	2	3	3	3	2	2	2	1	1	1	2	2	1	2	2	2	1	2	2	1	1	1	1	1	1	1	1	2	2	2	3	1
634	1	1	1	1	1	1	1	2	2	1	4	4	4	4	2	2	3	4	2	2	4	1	2	2	1	1	3	1	1	1	1	1	2	1	1	1	3	3	3	1
642	2	1	1	1	1	1	1	1	1	1	3	3	1	1	3	1	1	1	1	1	1	1	1	1	1	1	1	1	1	1	1	1	1	1	3	1	3	1	3	1
648	3	1	1	1	1	1	1	1	1	1	1	1	1	3	1	1	1	1	1	1	1	1	1	1	1	1	1	1	1	1	1	1	1	1	1	1	1	1	1	1
650	1	1	1	1	1	1	1	1	1	1	1	1	1	1	1	1	1	1	1	1	1	1	1	1	1	1	1	1	1	1	1	1	1	1	1	1	1	1	1	1
654	3	1	1	1	1	1	1	1	1	1	1	1	1	1	1	1	1	1	1	1	1	1	1	1	1	1	1	1	1	1	1	1	1	1	1	1	1	1	1	1
655	1	1	1	1	1	1	1	1	1	1	1	1	1	1	1	1	1	1	1	1	1	1	1	1	1	1	1	1	1	1	1	1	1	1	1	1	1	1	1	1
660	3	1	1	1	1	1	3	1	1	3	4	4	1	4	1	1	1	1	1	1	1	3	3	1	1	1	2	1	1	3	3	1	2	1	1	1	2	2	2	1
675	3	1	1	1	1	1	3	3	3	3	3	3	1	3	1	1	1	1	1	1	1	1	1	1	1	1	1	1	1	1	1	1	1	1	1	1	1	1	1	1
677	2	1	1	1	1	1	1	1	1	1	1	2	2	1	1	1	1	1	1	1	1	1	3	1	2	1	1	1	1	1	1	1	1	1	1	1	1	1	1	1
678	1	3	1	1	5	2	3	2	3	4	1	2	3	2	2	2	2	3	2	1	1	2		3		2	2	3	1	1	2	3	4	1	1	1	2	2	2	1
679	4	3	1	2	2	2	3	3	3	4	4	4	3	4	2	2	1	1	1	1	1	1	3	2	5	4	4	1	1	1	1	1	1	3	1	3	4	4	2	1
688	2	1	1	1	1	1	1	1	1	1	1	2	2	1	1	1	1	1	1	1	2	1	1	1	1	2	1	1	1	2	1	1	1	1	1	1	2	1	1	1
689	1	1	1	1	1	1	1	1	1	2	1	1	1	1	1	1	1	1	1	1	1	1	1	1	1	1	1	1	1	1	1	1	1	1	1	1	2	3	3	1
690	1	1	1	1	1	1	1	1	1	1	1	1	1	1	1	1	1	1	1	1	1	1	1	1	1	1	1	1	1	1	1	1	1	1	1	1	1	1	1	1
697	1	1	1	1	1	1	1	1	1	4	1	1	1	2	2	1	1	2		1	1	2	1	3	1	1	1	1	1	1	1	1	1	1	1	1	2	1	1	1
701	1	1	1	1	1	1	2	1	1	2	2	2	1	1	1	1	1	1	1	1	1	1	1	1	2	1	1	1	1	1	1	1	2	1	1	1	1	1	1	1
708	3	2	1	1	3	1	1	2	1	1	4	4	3	4	2	2	1	2	1	1	2	2	3	2	3	1	3	1	2	2	2	1	2	1	2	3	2	2	1	1
709	1	1	1	1	1	1	1	1	1	1	3	3	2	3	1		1	1	1	1	1	1	1	1	1	1	1	1	1	1	1	1	1	1	1	1	1	1	1	1
712	2	1	1	1	2	1	3	2	1	1	4	4	4	3	1	1	1	1	1	1	1	1	3	3	2	2	2	4	1	2	2	2	2	1	1	1	3	1	1	1
713	2	2	1	3	3	1	2	1	3	4	2	2	1	2	2	2	2	1	2	1	2	1	1	2	2	1	1	2	1	1	2	2	2	1	1	2	2	2	1	1
714	1	1	1	1	1	1	1	3	4	3	1	2	1	2	1	1	1	1	1	1	1	2	3	1	2	1	2	2	1	1	1	1	2	1	2	1	2	2	1	1
715	3	2	1	1	1	1	2	3	3		2	3	3	3	1	1	1	2	1	2	1	1	3	3	2	2		3	2	1	3	2	3	4	1	2	2	2	3	1
717	1	1	1	2	2	2	3	3	3	4	3	4	3	4	3	1	1	1	1	1	2	3	3	2	2	2	3	1	2	2	2	2	2	1	1	1	2	3	3	1
728	3	3	1	1	1	1	1	1	1	1	1	1	1	1	2	2	1	2	1	2	1	3	3	4	4	1	4	1	1	1	1	1	1	1	1	1	2	2	2	1
736	1	1	1	1	1	1	1	1	1	1	1	2	1	2	1	1	1	1	1	1	1	1	1	1	1	1	1	1	1	1	1	1	1	1	1	1	1	1	1	1
744	1	1	1	1	1	1	3	3	3	3	4	4	1	4	3	1	1	1	1	1																				1
760	4	3	1	1	1	1	1	1	1	1	3	1	3	1	2	1	1	1	1	2	3	1	4	4	4	2	3	2	1	1	1	2	1	1	1	2	2	1	1	1
762	1	1	1	1	1	1	1	1	1	1	1	1	3	1	1	1	1	1	1	1	1	1		1	1	1	1	1	1	1	1	1	1	1	2		1	1	1	1
772	1	1	1	1	1	1	1	1	1	1	1	1	1	1	1	1	1	1	1	1	1	1	1	1	1	1	1	1	1	1	1	1	1	1	1	1	1	1	1	1
774	2	2	1	1	1	1	3	1	1	3	3	2	1	1	1	1	1	1	1	1	1	1	1	2	2	1	1	1	1	1	1	1	1	1	1	1	1	1	2	1
779	1	1	1	1	1	1	2	1	1	2	1	3	2	2	1	1	1	1	1	1	2	1	2	2	2	1	1	1	1	1	1	1	2		3	1	2	1	1	1
781	1	1	1	1	1	1	1	1	1	1	1	2	2	2	1	1	1	1	1	2	1	1	1	1	1	1	1	1	1	4	1	1	2	1	1	1	2	2	1	1
784	3	2	1	1	1	3	4	3	2	4	4	4	4	5	3	2	3	4	4	4	3	4	4	4	4	3	3	4	3	3	3	3	2	3	2	2	4	4	5	1
798	1	1	1	1	1	1	1	2	2	2	1	2	1	1	1	1	1	1	1	1	3	3	2	2	1	3	1	1	3	2	1	1	1	1	1	1	1	1	1	1
800	1	1	1	1	1	1	1	1	1	1	1	3	1	3	1	1	1	1	1	1	1	1	1	1	1	1	1	1	1	1	1	1	1	1	1	1	1	1	1	1
6	3	2	1	1	3	1	1	3	2	3	5	5	5	5	2	1	1	1	1	2	1	2	5	5	5	5	5	5	2	2	1	4	2	1	1	1	4	4	1	1
13	1	1	2	2	1	2	2	2	2	1	2	2	2	2	1	1	2	1	1	2	1	2	5	5	4	1	5	4	3	2	2	2	2	1	1	1	2	2	1	1
15	1	1	1	1	1	1	2	2	1	1	2	2	2	2	1	1	1	1	1	1	2	2	4	4	3	4	2	4	2	5	4	3	1	3	2	1	2	2	3	1
19	2	1	1	1	1	1	2	2	1	3	3	1	1	1	1	1	4	4	1	3	2	3	1	4	1	1	1	4	1	2	1	1	3	1	1	1	3	4	1	1
30	3	1	1	1	1	1	3	3	1	3	1	3	1	1	1	1	1	1	1	1	1	3	3	1	3	1	1	1	1	1	1	1	1	1	1	1	1	1	1	1
35	3	1	1	3	1	1	1	3	1	1	3	4	1	2	1	1	1	1	1	1	1	1	3	3	3	1	2	1	1	1	1	1	3	1	1	1	2	1	1	1
42	2	3	1	3	4	1	4	4	4	4	4	4	4	3	3	3	3	3	3	3	4	4	4	4	2	3	3	3	3	2	2	4	4	1	1	1	3	3	2	1
44	2	2	1	1	1	2	1	1	1	2	4	4	4	4	2	2	2	3	3	1	4	2	4	4	3	4	4	3	2	3	4	3	5	3	3	3	5	5	5	1
45	2	1	1	1	1	1	2	1	2	2	2	2	2	3	1	1	1	1	1	2	2	2	1	2	2	1	2	2	1	1	1	2	2	1	1	1	2	3	2	1
46	1	1	2	1		1	3	1	1	1	2	2	3	2	1	1	1	1	1	1	2	1	1	1	1	1	1	1	1	1	1	1	1	1	1	1	1	1	2	1
48	3	4	1	2	2	1	1	2	2	2	3	4	3	2	1	2	2	2	1	2	3	2	4	4	3	3	3	4	1	3	2	3	2	1	1	2	2	3	3	1
51	2	2	1	1	3	3	2	2	1	2	1	2	2	1	1	1	1	1	1	1	2	1	2	1	2	1	1	1	1	1	1	1	1	1	1	1	1	1	1	1
52	1	1	3	1	1	1	1	1	1	1	4	4	5	4	1	1	1	3	1	2	2	2	3	3	2	2	4	5	2	2	3	2	1	2	1	2	1	1	1	1
55	2	1	1	1	1	1	1	1	1	1	1	2	1	1	1	1	1	1	1	1	1	1	2	1	2	1	2	1	1	2	1	1	1	1	1	1	1	1	1	1
58	3	3	2	3	2	3	3	3	2	2	4	3	3	2	2	3	4	4	2	4	3	3	4	4	4	4	4	4	3	2	3	3	3	2	1	1	2	2	2	1
64	1	1	1	1	1	1	1	1	1	1	1	1	1	1	1	1	1	1	1	1	1	1	1	1	1	1	1	1	1	1	1	1	1	1	1	1	1	1	1	1
71	2	1	1	1	1	1	2	1	2	3	3	3	2	3	1	1	1	1	2	1	2	1	3	4	4	4	3	3	1	1	1	3	2	1	1	1	4	3	2	1
75	1	1	1	1	2	1	2	1	1	2	2	1	1	1	2	2	2	2	2	2	1	2	2	3	2	2	2	1	1	1	2	2	2	1	1	1	2	2	1	1
76	1	1	1	1	1	1	1	1	1	1	1	1	1	2	1	1	1	1	1	1	1	1	1	1	1	1	1	1	1	1	1	1	1	1	1	2	1	1	1	1
87	4	3	1	2	1	1	3	3	3	3	3	3	4	4	2	2	3	2	2	2	1	1	1	1	3	3	1	1	1	1	1	1	2	1	2	1	1	2	1	1
89	2	2	1	1	1	1	2	1	1	1	4	5		3	1	1	1	1	1	1	1	1	1	1	1	1	2	1	1	1	1	1	1	1	1	1	1	1	1	1
94	2	1	1	1	1	1	2	1	1	2	2	2	1	1	1	1	2	1	1	1	1	2	2	1	1	2	1	2	1	1	1	1	1	1	1	1	2	2	2	1
95	3	2	1	1	1	1	3	1	1	2	2	2	2	2	1	1	1	1	1	1	1	2	3	4	4	1	1	1	1	1	1	1	2	1	1	1	3	2	3	1
100	1	1	1	1	1	1	1	1	1	1	1	1	2	1	1	1	1	1	1	1	3	3	3	3	3	3	3	3	1	1	1	3	1	1	1	1	1	1	1	1
104	2	2	1	2	1	1	3	3	3	3	3	2	1	2	1	1	1	1	2	3	2	1	4	2	4	3	2	2	2	1	2	1	1	1	3	3	3	2	1	1
106	1	1	1	1	1	1	1	1	1	1	2	2	1	3	1	1	1	1	1	1	1	1	1	1	1	1	1	1	3	3	1	1	1	1	1	1	1	1	1	1
108	2	2	4	1		4	3	1	3	3	3	3	4	4	4	4	3	3	4	4	4	4	4	5	5	5	5	5	5	4	5	5	3	4	4	4	5	5	4	1
109	3	1	1	1	1	1	2	2	2	1	1	3	2	1	2	3	1	1	2	1	1	2	2	2	2	4	1	1	1	1	1	1	1	1	1	1	2	2	2	1
111	1	1	1	1	1	1	1	1	1	1	1	1	1	1	1	1	1	1	1	1	1	1	1	1	1	1	1	1	2	1	2	1	1	1	1	1	1	3	1	1
112	2	2	1	1	3	1	2	1	1	2	3	3	2	3	1	1	2	2	2	2	2	2	1	1	2	1	2	2	1	1	1	2	1	2	3	1	2	1	1	1
113	2	2	1	1	1	1	1	1	2	1	1	2	1	1	1	1	1	1	1	1	1	1	1	2	2	1	1	1	1	1	1	1	1	1	1	1	1	1	1	1
114	1	1	1	2	1	1	2	1	1	1	1	2	1	1	1	1	1	3	1	1	1	1	2	2	4	1	1	1	1	2	1	1	1	1	1	1	1	1	1	1
120	2	1	1	1	1	1	1	2	1	2	2	3	2	2	1	1	1	1	1	1	1	1	1	1	2	1	1	1	1	2	1	1	1	1	1	1	2	2	2	1
122	3	1	1	1	1	1	1	1	1	1	1	3	3	2	1	1	1	1	1	1	3	1	1	1	4	1	1	1	1	1	1	1	1	1	1	1	3	3	1	1
128	2	1	1	1	1	1	2	2	1	1	3	4	3	3	1	1	1	1	2	1	1	1	3	3	2	1	2	2	1	2	1	2	1	1	1	1	3	3	2	1
129	2	1	1	1	1	1	1	1	2	1	2	2	2	2	1	1	1	1	1	2	1	2	2	2	2	2	2	2	1	1	2	2	2	2	1	2	4	2	2	1
133	3	3	1	2	1	1	1	1	1	1	1	3	2	2	1	1	3	3	2	2	2	2	3	3	3	1	1	1	1	1	1	1	1	1	1	1	2	2	1	1
134	4	3	2	2	1	3	3	3	2	2	1	5	5	4	3	2	2	2	2	2	2	2	5	5	3	2	4	3	2	4	4	1	1	2	2	1	2	2	2	1
142	1	1	1	1	1	1	1	1	1	2	1	1	1	1	1	1	1	1	1	1	1	2	1	1	1	2	2	1	1	1	1	1	1	1	1	1	1	1	1	1
143	2	1	1	1	1	1	1	1	1	2	1	2	1	1	1	1	1	1	1	1	1	2	1	1	2	1	1	1	1	1	1	1	1	1	1	1	2	1	1	1
144	5	3	3	5	5	3	5	3		5	4	4	4	4	2	2	2	1	1	2	2	2	5	5	5	5	4	4	3	2	2	2	1	1	1	1	1	4	3	1
148	1	1	1	1	1	1	2	1	1	1	3	3	2	3	1	1	1	1		1	1	1	1	1	2	1	1	1	1	1	1	1	2	1	1	1	1	1	1	1
151	3	1	1	1	1	1	1	1	1	1	1	3	1	1	1	1	1	1	1	3	1	1	1	1	1	1	1	1	1	1	1	1	1	1	1	1	1	1	1	1
157	2	2	1	2	1	4	2	3	2	2	4	4	3	4	1	1	2	1	1	1	1	2	3	3	2	2	4	2	1	1	1	1	2	1	1	3	3	3	3	1
158	2	3	3	1	1	3	3	3	3	3	3	3	3	4	1	1	2	1	1	2	2	2	1	1	2	1	2	1	1	2	1	1	1	2	1	1	3	3	3	1
164	2	1	2	1	1	1	1	1	1	1	2	2	1	2	1	1	1	1	1	1	1	1	2	2	1	1	1	1	1	1	1	1	1	1	1	1	1	1	1	1
167	3	4	3	2	2	3	5	5	5	4	4	5	3	4	2	2	1	1	1	1	1	1	1	1	1	3		1	1	1	1	3	2	1	1	1	5	5	5	1
185	3	2	1	2	2	1	1	1	1	2	2	3	1	3	1	1	2	2	1	1	1	1	2	1	1	2	3	1	2	1	1	1	1	1	1	1	2	3	2	1
186	2	1	1	1	3	1	1	1	1	3	1	1	1	3	1	1	1	1	1	1	1	1	1	4	1	3	3	1	1	1	1	1	1	1	1	1	2	1	1	1
191	2	1	1	1	1	1	1	1	1	1	1	2	1	1	1	1	1	1	1	1	1	1	2	1	1	1	1	1	1	1	1	1	1	1	1	1	2	2	1	1
193	1	1	1	1	1	1	1	1	1	1	1	1	1	1	1	1	1	1	1	1	1	1	1	1	1	1	1	1	1	1	1	1	1	1	1	1	1	1	1	1
205	1	1	1	1	1	1	1	2			2	2		2									2	2							2									1
213	3	2	1	2	1	1	2	3	3	3	4	4	4	3	1	1	1	1	1	1	2	1	4	5	5	4	5	5	2	4	3	1	2	1	1	2	2	2	3	1
214	2	2	1	1	1	1	1	1	1	1	2	2	2	2	1	1	1	1	1	1	1	1	2	1	1	2	2	1	2	1	1	1	1	1	1	1	1	1	1	1
222	4	1	1	2	1	1	2	2	2	2	3	3	2	2	1	1	1	1	1	2	1	2	3	3	4	3	3	1	1	1	1	1	1	1	1	1	3	2	1	1
228	4	1	1	2	1	1	2	2	2	3	3	3	3	3	1	1	4	4	1	2	2	1	2	3	3	3	2	2	2	1	1	1	1	1	1	2	2	3	4	1
229	3	2	1	3	1	1	2	2	1	2	1	2	1	1	2	3	3	3	4	4	3	3	3	3	2	2	3	1	3	1	3	1	1	2	1	1	1	1	1	1
232	1	1	1	1	1	1	1	2	2	2	1	1	1	1	1	1	1	2	1	1	1	1	1	1	1	1	1	1	1	1	1	1	1	1	1	1	2	2	1	1
235	3	2	1	1	1	1	3	2	2	2	2	2	1	2	1	1	1	1	1	1	1	1	1	2	2	1	1	1	1	1	1	2	1	1	1	1	1	1	2	1
239	2	2	4	1	3	1	3	2	3	2	1	3	2	4	3	3	4	4	5	5	3	2	4	4	3	2	2	4	4	1	1	2	1	5	5	4	5	5	5	1
240	1	1	1	1	2	1	2	2	2	2	3	3	3	3	1	1	1	1	1	1	1	1	1	1	2	1	1	1	2	1	1	1	1	1	1	1	3	2	2	1
244	1	1	2	1	1	1	2	1	1	2	2	3	1	2	1	1	2	3	1	1	1	1	1	1	1	2	1	1	1	3	2	1	1	1	1	1	2	2	1	1
257	2	1	1	1	3	1	3	3	3	2	2	2	1	2	1	1	1	1	1	1	1	1	2	2	1	2	1	1	1	1	1	1	1	1	1	1	3	2	1	1
266	3	2	1	1	1	1	3	2	1	2	2	2	2	2	1	1	1	1	1	2	1	2	1	2	2	2	1	1	1	1	2	2	1	1	1	1	2	1	1	1
271	2	2	2	2	1	1	1	1	1	1	1	1	1	1	1	1	1	2	2	3	1	2	2	1	1	1	1	1	1	1	1	1	1	1	1	1	2	3	2	1
273	3	1	1	1	3	2	2	3	1	3	3	4	2	3	2	2	1	1	1	3	1	2	3	2	3	1	2	1	2	2	1	3	1	2	1	2	2	3	3	1
274	3	2	1	2	1	1	1	2	2	1	1	3	1	2	1	1	2	1	1	1	1	2	2	2	3	2	2	1	2	2	2	1	1	1	1	1	2	2	1	1
289	1	1	3	1	1	3	1		1	3	4	4	3	2	1	1	1	1	3	3	3	1	1	1	3	5	1	1	1	1	1	1	1	3	1	3	1	2	1	1
294	2	1	1	1	1	1	1	1	1	1	1	1	1	1	1	1	1	1	1	1	1	1	1	1	1	1	1	1	1	1	1	1	1	1	1	2		1	1	1
301	3	2	1	1	1	1		1	2	2	3	2	2	3	1	1	3	1	1	1	1	3	1	1	3	2	3	3	1	4	1	1	1	1	1	1	1	2	2	1
302	4	2	1	1	1	1	5	4	2	5	2	2	2	3	2	2	2	3	3	3	3	3	4	4	5	5	3	3	4	3	3	3	4	2	2	3	2	2	3	1
304	3	2	1	1	1	1	2	1	1	3	3	3	1	2	1	1	1	2	1	2	2	1	2	2	1	2	2	2	1	2	1	2	2	1	2	1	2	2	2	1
313	1	2	5	1	2	3	2	4	3	3	4	5	5	5	3	2	2	3	3	4	3	3	2	2	4	1	4	1	3	4	5	5	1	3	1	2	5	5	5	1
314	2	3	2	2	2	3	5	5	5	5	3	3	3	2	4	3	3	3	3	2	2	2	4	4	3	5	3	4	2	4	3	2	2	2	2	2	2	3	4	1
324	3	1	1	1	1	1	2	1	1	1	2	1	1	1	1	1	1	1	1	1	1	1	1	4	3	1	1	1	1	1	1	1	1	1	1	1	1	1	1	1
325	2	1	1	1	1	1	1	1	1	1	3	3	1	3	1	1	1	1	1	1	1	1	2	2	2	1	2	1	1	1	1	1	1	1	1	1	1	2	1	1
326	2	1	1	2	1	1	1	1	1	1	3	2	1	2	1	1	1	1	1	1	1	1	1	1	1	2	1	1	1	1	1	1	1	1	1	1	1	2	1	1
329	1	1	1	1	1	1	1	1	3	1	3	3	1	3	1	1	2	1	1	2	2	2		3	2	2	2	1	1	2	1	1	3	1	1	1	4	4	5	1
339	2	1	1	1	1	1	2	2	2	2	2	2	1	2	1	1	2	1	2	1	2	1	2	2	2	2	2	1	1	1	1	1	1	2	2	1	3	3	3	1
352	3	2	4		3	2	4	1	1	3	2	2	2	2	2	3	3	2	2	1	1	2		2	3	2	3	3	2	2		4	4	3	1	2	3	3	3	1
356	1	1	1	1	1	1	1	1	1	1	3	3	4	5	3	3	4	3	3	4	4	3	4	4	1	4	3	4	5	5	5	5	4	1	1	1	4	4	4	1
359	2	1	1	1	1	1	1	1	1	2	1	1	1	1	1	1	1	1	1	1	1	1	1	2	2	1	1	1	1	1	1	4	1	1	1	1	1	1	1	1
360	3	5	1	2	5	5	1	5	1	1	5	5	5	5	1	1	4	4	1	1	1	1	1	1	1	1	3	1	1	1	1	1	2	1	1	1	5	5	3	1
361	3	2	1	1	1	1	3	1	1	2	1	1	1	1	1	1	3	2	2	2	1	2	2	2	2	2	1	1	1	1	1	1	1	1	1	1	2	1	1	1
373	1	1	1	1	1	1	1	1	1	1	2	2	1	2	1	1	1	1	2	1	1	1	2	1	3	1	2	2	1	1	1	2	1	1	1	2	2	2	1	1
375	1	1	1	1	1	1	1	2	1	1	2	2	2	2	1	1	1	1	2	2	1	1	2	1	1	1	1	2	1	1	1	1	1	1	1	1	1	2	2	1
376	3	1	1	1	1	2	2	2	1	3	3	3	3	3	3	2	1	1	1	1	1	1	4	3	2	3	1	1	1	1	1	1	1	1	1	1	3	3	3	1
377	2	1	1	1	2	1	3	2	2	2	2	2	1	2	2	2	1	1	2	3	4	3	2	2	2	2	2	1	1	1	1	1	1	1	1	1	1	1	1	1
381	2	1	1	1	1	1	3	1	1	1	1	3	2	2	1	1	1	1	1	1	1	2	3	3	3	1	2	1	1	2		1	2	1	1	1	2	2	2	1
382	1	1	1	1	1	1	1	1	1	1	1	1	1	1	1	1	1	1	1	1	1	1	1	1	1	1	1	1	1	2	1	1	2	1	1	1	1	1	1	1
390	2	1	1	1	1	1	3	1	1	1	1	3	2	2	1	1	1	1	1	1	1	2	3	3	3	1	2	1	1	2		1	2	1	1	1	2	2	2	1
400	2	2	2	2	1	1	2	2	1	1	2	1	1	1	1	1	1	1	1	1	1	1	2	2	2	1	2	1	1	1	1	1	1	1	1	1	1	1	1	1
405	3	3	1	1	3	3	3	1	1	2	3	3	1	3	1	1	1	1	1	1	1	1	1	1	1	3	3	3	1	3	1	1	3	3	1	4	5	5	3	1
411	1	1	1	1	1	1	1	1	1	1	1	1	1	1	1	1	1	1	1	1	1	1	1	1	1		2	1	1	1	1	1	1	1	1	2	1	1	1	1
417	1	1	1	1	1	1	2	1	1	2	1	1	1	1	1	2	1	1	1	1	1	1	1	1	1	1	1	1	1	1	1	1	1	1	1	1	1	1	1	1
418	2	1	1	1	1	2	2	2	2	1	3	3	2	2	1	1	1	1	1	2	1	1	2	2	4	1	2	2	2	1	1	3	1	1	1	1	3	2	2	1
419	1	1	1	1	1	1	1	1	1	1	1	1	1	2	1	1	1	1	1	1	1	1	1	1	1	1	1	1	1	1	1	1	1	1	1	1	1	1	1	1
420	2	1	1	1	1	1	1	1	1	1	1	1	3	1	1	1	1	1	1	3	1	1	1	1	1	1	3	3	1	1	1	1	1	1	1	1	1	1	3	1
422	2	1	1	1	1	1	1	1	1	1	1	1	1	1	1	1	1	1	1	1	1	1	1	1	2	1	1	1	1	1	1	1	1	1	1	1	1	1	1	1
429	3	1	1	1	1	1	1	1	1	1	1	1	1	1	1	1	1	1	1	1	1	1	1	1	1	1	1	1	1	1	1	1	1	1	1	1	1	1	1	1
437	1	1	1	1	1	1	1	1	1	1	1	1	1	1	1	1	1	1	1	1	1	1	1	1	1	1	1	1	1	1	1	1	1	1	1	1	1	1	1	1
438	2	1	1	1	1	1	2	1	2	1	2	1	1	1	1	1	1	1	1	1	1	1	2	2	2	2	1	2	1	1	1	3	2	1	1	1	2	1	1	1
439	2	1	1	1	1	1	1	1	1	1	1	1	2	1	1	1	1	1	1	2	1	1	2	1	2	1	1	1	1	1	1	2	1	1	1	2	1	1	1	1
440	1	1	1	1	1	1	1	1	1	1	2	2	1	2	1	1	1	1	1	1	1	1	1	2	1	2	2	1	1	1	1	1	2	2	1	2	2	2	1	1
444	4	3	1	2	2	2	2	2	2	1	3	3	3	2	1	2	2	1	2	3	2	3	3	2	3	3	4	3	2	1	1	1	1	1	1	1	1	2	3	1
448	1	1	1	1	1	1	1	1	1	1	1	1	1	1	1	1	1	1	1	1	1	1	1	1	1	1	1	1	1	1	1	1	1		1	1	1	1	1	1
450	3	1	1	1	1	1	2	1	1	1	2	2	1		1	1	1	1	1	1	1	1	1	1	1	1	1	1	1	1	1	1	1	1	1	1	1	1	1	1
452	2	2	1	1	1	1	1	1	1	1	2	2	1	1	1	1	2	1	1	2	2	2	2	1	2	3	3	1	1	2	1	1	2	3	1	1	3	3	2	1
456	1	1	1	1	1	1	1	1	1	1	2	2	2	3	3	2	2	3	3	1	1	1	2	2	1	3	3	1	2	3	2	1	1	4	1	3	3	4	4	1
461	1	1	1	1	1	1	3	2	1	3	1	2	1	2	2	1	2	2	1	1	1	2	3	2	3	2	2	2	1	2	1	3	1	1	1	1	2	2	1	1
463	1	1	1	1	1	1	1	1	1	1	1	1	2	2	1	1	1	1	2	1	1	1	1	1	2	2	1	1	1	4	1	1	1	1	1	1	1	1	1	1
465	1	1	1	1	1	1	1	1	1	1	1	1	1	1	1	1	1	1	1	1	1	1	1	1	1	1	1	1	1	1	1	1	1	1	1	1	1	1	1	1
467	2	1	1	1	2	1	1	2	1	2	1	1	1	2	2	1	1	1	1	2	1	1	2	2	2	2	2	1	2	1	1	1	4	1	1	1	2	2	2	1
468	2	1	1	1	1	1	1	1	1	3	1	1	2	2	1	1	1	1	2	3	1	1	1	1	1	1	1	4	1	1	1	1	1	1	1	1	3	3	2	1
471	3	4	1	2	2	2	2	1	1	1	1	4	4	4	1	3	1	1	1	1	2	2	2	2	1	1	2	1	1	1	1	1	1	1	1	1	1	1	1	1
473	1	1	1	1	1	1	3	1	2	3	2	2	1	2	1	1	1	1	1	1	1	1	1	2	3	1	1	1	1	1	1	1	1	1	1	1	1	1	1	1
476	1	1	1	1	1	1	1	1	1	1	1	1	1	1	1	1	1	1	1	1	1	1	1	1	1	1	1	1	1	1	1	1	1	1	1	1	1	1	1	1
480	1	1	1	1	1	4	4	2	2	2	2	5	5	5	1	2	3	3	3	3	2	2	2	2	4	1	2	2	2	1	1	1	2	2	1	1	5	5	5	1
481	2	1	1	1	1	1	3	2	1	3	1	3	3	1	1	1	1	1	1	1	1	1	1	1	2	1	2	1	1	1	1	1	1	1	1	1	1	1	1	1
487	2	1	1	1	2	1	1	1	1	1	1	3	1	2	1	1	1	1	1	1	1	1		3	2	1	2	1	1	1	1	1	1	1	1	1	1	1	1	1
489	1	1	1	1	1	1	1	3	1	1	1	1	1	1	1	1	1	1	1	1	1	1	4	1	1	1	3	1	1	1	1	1	1	1	1	1	1	1	1	1
490	2	1	1	1	1	1	1	1	1	1	1	3	1	3	3	1	1	1	3	3	3	2	1	3	1	1	1	3	1	1	1	1	1	1	1	1	1	1	1	1
491	2	1	1	1	1	1	1	1	1	2	1	1	1	1	1	1	1	1	1	1	1	1	1	2	1	1	1	2	1	1	1	1	1	1	1	1	1	1	1	1
493	1	1	1	1	1	1	1	1	1	1	1	1	1	1	1	1	4	4	4	2	1	1	1	1	1	1	1	1	1	1	1	2	1	1	1	1	1	1	1	1
494	1	1	1	1	1	1	1	1	1	1	2	1	1	1	1	1	1	1	1	1	1	1	1	1	2	1	2	1	1	1	1	1	1	1	1	1	2	2	2	1
495	3	3	1	1	1	1	3	1	1	1	3	3	1	3	1	1	1	1	1	1	1	1	1	1	4	1	1	1	1	1	1	1	1	1	1	1	1	1	1	1
507	3	2	2	1	1	1	2	1	1	1	1	1	1	1	2	2	2	2	2	1		1	1	1	1	1	2	1	1	1	1	1	1	1	1	1	3	3	3	1
512	1	1	1	1	1	1	1	1	1	1	1	1	1	1	1	1	1	1	1	1	1	1	1	1	1	1	1	1	1	1	1	1	1	1	1	1	1	1	1	1
513	3	1	1	1	1	1	3	1	1	1	1	3	2	2	1	1	1	1	1	1	1	1	1	1	1	1	1	1	1	1	1	1	1	1	1	2	1	2	1	1
517	1	1	1	2	1	1	2	1	1	1	1	2	1	2	1	1	1	1	1	1	1	1	1	1	2	2	2	1	1	1	1	1	1	1	1	1	1	1	1	1
520	3	3	1	1	1	1	2	2	1	1	3	3	2	3	3	3	3	1	1	1	1	1	3	3	3	1	3	1	1	1	1	1	1	1	1	1	1	1	1	1
529	2	2	3	3	2	2	2	2	2	1	1	2	2	4	1	1	1	1	1	1	1	2	2	3	3	2	4	3	2	2	2	2	2	3	2	2	1	1	2	1
537	1	1	1	1	1	1	1	1	2	1	3	3	1	3	3	1	1	1	1	1	1	2	2	2	2	2	2	2	1	1		3	1	1	1	1	1	4	4	1
538	3	3	1	3	3	1	1	3	1	3	3	2	2	2	2	1	1	1	2	2	1	1	4	4	3	3	2	1	1	1	1	1	3	1	1	1	2	1	1	1
539	2	1	1	1	2	2	2	1	2	2	2	2	3	2	3	2	1	1	2	1	1	1	3	4	3	3	1	3	2	4	1	1	3	1	1	1	3	2	2	1
545	3	1	1	1	1	1	3	1	3	1	3	3	1	3	1	1	1	1	1	1	2	3	3	4	4	4	3	3	3	1	1	1	3	1	1	2	2	2	2	1
552	2	1	1	1	2	1	5	2	2	3	4	4	4	4	1	1	1	1	1	1	2	1	5	5	1	1	4	1	3	1	1	2	2	2	1	2	2	2	2	1
556	1	1	1	1	1	1	2	1	1	1	1	2	1	1	1	1	1	1	1	1	1	1	1	1	1	2	1	1	1	1	1	1	1	1	1	1	1	1	1	1
561	1	1	1	1	1	1	1	1	1	1	1	1	1	1	1	1	1	1	1	1	1	1	1	1	1	1	1	1	1	1	1	1	1	1	1	1	1	1	2	1
566	2	1	1	1	1	1	2	3	3	3	4	4	4	4	1	1	1	1	1	1	1	1	3	1	4	4	4	4	2	1	1	1	2	2	1	2	2	2	2	1
573	3	1	1	1	1	1	1	1	3	1	4	4	4	3	1	1	1	1	1	1	1	1	3	3	3	3	3	1	2	2	2	1	1	1	1	1	1	1	3	1
575	1	1	2	1	1	1	1	1	2	1	2	2	1	2	1	1	1	1	1	1	1	1	1	2	2	2	1	1	1	1	1	1	1	1	1	2	1	1	1	1
578		3	1	1	1	2	4	3	3	3	4	3	3	4	2	1	1	1	1	2	2	2	4	3	3	4	4	3	1	1	1	2	1	2	1	2	5	2	5	1
585	2	1	1	1	1	1	1	1	1	1	1	1	1	1	1	1	1	1	1	1	1	1	1	1	1	1	1	1	1	1	1	1	1	1	1	1	1	2	1	1
597	1	1	1	1	1	1	1	1	1	1	1	1	1	1	1	1	3	3	2	1		1	5	5	2	5	1	5	1	1	1	1	1	1	4	1	1	2	2	1
601	3	2	2	1	1	1	1	1	2	1	2	2	2	2	1	1	1	2	2	2	1	1	1	1	1	1	1	1	1	1	1	1	1	1	1	1	1	1	1	1
606	1	1	1	1	2	1	1	1	3	2	2	2	1	2	1	1	3	2	2	2	1	2	2	2	4	2	2	3	1	2	2	2	1	1	1	1	2	2	4	1
610	1	1	1	1	1	1	2	1	1	1	1	1	1	1	1	1	1	1	1	1	1	1	1	1	2	1	1	1	1	1	1	1	1	1	1	1	1	1	1	1
614	1	1	1	1	2	1	2	1	1	3	2	2	1	1	2	2	2	2	2	2	1	1	2	2	3	1	2	2	1	1	1	2	2	1	1	1	2	2	1	1
617	1	1	1	1	1	1	1	1	1	1	1	2	2	2	1	1	1	1	1	1	1	2	2	2	1	1	2	2	2	1	1	1	2	1	1	2	2	1	1	1
621	1	1	1	1	1	1	1	1	1	1	1	1	1	1	1	1	1	1	1	1	1	1	1	1	1	1	1	1	1	1	1	1	1	1	1	1	1	1	1	1
629	1	1	1	1	1	1	1	1	1	1	1	1	1	1	1	1	1	1	1	1	1	1	1	1	1	1	1	1	1	1	1	1	1	1	1	1	1	1	1	1
640	1	1	1	1	1	1	2	1	1	2	3	3	1	1	1	1	1	1	1	1	2	2	2	2	2	2	2	2	2	1	2	1	1	1	1	1	1	2	3	1
643	3	2	2	2	1	1	4	2	2	5	5	5	5	5	2	2	1	2	3	3	2	3	5	5	5	1	5	5	1	5	5	2	1	2	1	2	5	5	5	1
647	2	2	1	1	2	1	2	2	2	2	2	2	2	2	1	1	2	2	1	2	1	2	2	2	2	2	2	2	2	2	2	2	2	2	2	2	2	2	2	1
656	1	1	1	1	1	1	1	1	1	1	1	1	1	1	1	1	1	1	1	1	1	1	1	1	1	1	1	1	1	1	1	1	1	1	1	1	1	1	1	1
663	3	1	1	1	1	1	4	1	2	3	2	3	4	3	1	1	1	1	1	2	1	1	1	1	5	3	1	1	1	2	1	1	1	1	1	1	3		1	1
667	1	1	1	1	1	1	1	1	1	1	1	1	1	1	1	1	1	1	1	1	1	1	1	1	1	1	1	1	1	1	1	1	1	1	1	1	1	1	1	1
669	1	1	1	1	1	1	2	2	1	1	1	3	1	3	1	1	1	1	1	1	1	1	1	2	2	1	3	1	1	1	2	1	2	1	1	1	1	2	1	1
682	3	2	1	1	1	1	3	1	4	2	3	3	4	3	1	1	1	1	1	2	1	1	1	3	3	2	3	3	2	4	3	1	1	1	1	2	4	4	5	1
683	5	3	1	3	1	3	5	5	5	5	3	5	5	5	3	3	4	3	3	2	2	3	4	4	4	3		4	3	3	3	3	4	2	4	2	4	4	4	1
684	1	1	1	1	1	1	1	2	2	1	4	4	2	3	1	1	2	2	1	2	1	1	3	3	4	1	3	2	1	1	1	2	2	1	1	1	3	3	3	1
686	2	1	1	1	1	1	1	1	1	1	1	2	1	1	1	1	1	1	1	1	1	1	3	2	2	1	1	1	1	2	1	1	1	1	1	2	1	1	2	1
691	4	1	1	1	1	1	1	1	1	1	3	3	2	2	1	1	3	1	4	1	1	1	3	3	3	2	3	1	4	2	1	1	2	1	1	3	4	2	3	1
695	2	1	1	1	2	1	3	3	3	2	2	2	1	2	1	1	1	1	2	1	1	1	1	1	3	1	1	1	3	2	1	1	1	1	1	1	3	3	2	1
698	1	1	1	1	1	1	1	1	1	1	1	4	4	4	4	4	1	1	2	1	1	1	1	1	3	1	1	1	1	1	1	1	1	1	1	1	1	1	1	1
704	2	1	1	2	1	2	3	2	2	2	4	5	5	5	1	1	3	2	1	5	2	3	4	4	2	2	4	3	5	5	2	4	3	1	1	2	4	4	5	1
706	3	3	1	1	1	1	3	3	3	3	2	2	2	2	2	2	1	1	1	1	2	2	2	2	2	2	2	2	1	2	2	2	2	1	1	3	1	1	3	1
719	1	1	1	1	2	1	1	1	1	1	1	1	1	2	1	1	1	1	1	1	1	1	1	1	3	1	2	1	1	3	2	1	2	1	1	1	1	1	1	1
723	1	3	1	1	1	3	3		1	3	1	3	3	3	1	1	1	1	1	1	1	1	2	1	2	2	2	1	1	1	1	1	1	3	1	3	2	3	3	1
733	1	3	1	1	1	1	1	1	1	1	1	1	1	1	1	2	1	2	1	1	1	3	3	2	2	1	3	1	1	1	3	1	1	1	1	1	1	2	2	1
735	3	1	1	1	1	1	2	1	2	2	2	2	1	2	2	1	1	1	2	1	1	1	2	2	2	1	2	1	1	2	2	1	1	1	1	2	2	2	1	1
737	1	1	1	1	1	1	1	1	1	1	4	4	4	4	3	3	2	2	2	2	1	1	3	3	1	1	1	1	1	1	1	1	1	1	1	1	1	1	1	1
739	3	3	1	1	3	1	2	2	2	2	3	2	4	3	3	3	1	3	1	2	3	3	2	1	3	1	2	1	1	1	1	1	1	1	1	1	1	1	1	1
743	2	1	1	1	3	2	2	1	2	2	3	3	3	3	2	2	2	2	2	4	3	4	2	2	2	2	2	3	2	3	3	2	3	2	1	2	3	2	4	1
745	1	1	1	1	3	1	2	1	1	3	2	2	1	3	1	1	1	1	1	2	1	2	2	2	3	2	2	2	1	3	1	1	2	1	1	1	2	2	1	1
746	3	1	1	1	1	1	1	1	1	1	1	1	1	1	1	1	1	1	1	1	3	3	2	2	2	4	4	1	1	1	1	1	1	1	1	1	1	1	1	1
749	1	1	1	1	2	1	1	1	1	1	1	1	1	1	1	1	1	1	1	1	1	1	1	1	1	1	1	1	1	1	1	1	1	1	1	1	1	1	1	1
750	1	1	1	1	1	1	1	1	1	1	3	3	3	1	1	1	1	1	1	1	3	2	2	2	2	1	1	1	3	3	3	1	1	1	1	4	1	1	1	1
755	3	1	1	1	1	1	1	1	1	1	4	3	3	3	3	3	3	3	3	3	3	3	3	3	3	3	1	2	1	2	1	1	1	1	1	1	1	1	1	1
757	1	1	1	1	1	1	1	1	1	1	1	1	1	1	1	1	1	1	1	1	3	3	3	2	2	1	3	1	1	1	1	1	1	3	1	1	1	1	1	1
763	1	1	1	1	1	1	1	1	1	1	1	1	1	1	1	1	1	1	1	1	1	1	1	1	1	1	1	1	1	1	1	1	1	1	1	1	1	1	1	1
766	1	1	1	1	1	1	4	1	1	4	1	2	2	2	1	1	1	1	1	1	1	1	2	2	2	2	2	2	1	1	1	2	1	1	1	2	1	1	1	1
769	2	1	1	1	1	1	2	1	1	1	1	1	2	1	1	1	1	1	1	1	1	1	1	1	1	3	2	1	1	1	1	2	1	1	2	2	2	2	2	1
771	1	1	1	1	1	1	1	1	1	1	1	1	1	1	1	1	1	1	1	1	1	1	1	1	1	1	1	1	1	1	1	1	1	1	1	1	1	1	1	1
773	3	2	1	1	1	1	1	1	1	1	3	3	3	3	3	1	1	3	1	2	2	1	4	4	1	1	3	1	2	2	1	1	3	1	1	1	2	2	1	1
775	1	1	1	1	1	1	1	1	1	1	1	1	1	1	1	1	1	1	1	1	1	1	1	1	1	1	1	1	1	1	1	1	1	1	1	1	1	1	1	1
778	1	1	1	1	1	1	1	1	1	1	1	1	1	1	1	1	1	1	1	1	1	1	1	1	1	1	1	1	1	1	1	1	1	1	1	1	1	1	1	1
780	3	1	1	1	1	1	1	1	1	1	3	1	1	2	1	1	1	1	2	1	1	1	2		3	1	3	1	1	3	1	1	1	1	1	3	2	2	1	1
785	1	1	1	1	3	1	2	2	2	2	1	2	1	1	1	1	1	1	1	1	1	1	1	1	1	1	1	1	1	1	1	1	1	1	1	1	1	1	1	1
787	2	1	1	1	1	1	1	1	1	1	2	3	3	2	1	1	1	1	1	3	1	3	2	3	3	2	3	1	1	1	1	1	1	1	1	1	1	1	1	1
788	1	1	1	1	1	1	1	1	1	1	1	1	1	1	1	1	1	1	1	1	1	1	1	1	1	1	1	1	1	1	1	1	1	1	1	1	1	1	1	1
792	3	1	1	1	1	1	2	2	1	2	3	3	1	3	1	1	1	1	1	1	1	1	2	1	2	1	2	1	1	1	1	1	1	1	1	1	1	1	1	1
793	1	1	1	1	1	1	1	1	1	1	1	1	1	1	1	1	1	1	1	1	1	1	1	1	1	1	1	1	1	1	1	1	1	1	1	1	1	1	1	1
796	4	3	2	1	1	2	5	5	4	4	3	5	4	5	3	3	3	4	5	4	3	3	2	2	5	5	4	4	2	5	3	5	4	5	4	4	4	5	5	1
