# Supplementary material for: Psychosomatic symptoms questionnaire (PSQ-39): a psychometric study among general population of Iranian adults
Source: BMC Psychiatry. 2021 May 25;21:269. doi: 10.1186/s12888-021-03278-z (PMC8147044; doi:10.1186/s12888-021-03278-z)
Supplement: Supplementary file 3 — Additional file 3:. [file 12888_2021_3278_MOESM3_ESM.csv]

Number	Age	Sex	MaritalStatusGroups	EducationGroups	Financialsituation	Psychiatricalmedicalhistory	Digestionmedicalhistory	Smokingsituation	Sleepingduration	P1	P2	P3	P4	P5	P6	P7	P8	P9	P10	P11	P12	P13	P14	P15	P16	P17	P18	P19	P20	P21	P22	P23	P24	P25	P26	P27	P28	P29	P30	P31	P32	P33	P34	P35	P36	P37	P38	P39	Q1
1	36	2	2	2	2	0	0	1	6	4	3	1	3	2	1	3	1	2	3	3	2	3	3	2	3	3	3	3	2	2	3	3	3	3	2	1	3	1	3	1	1	2	1	1	1	3	2	1	3
2	29	2	2	5	2	0	1	1	8	4	3	1	1	1	1	3	3	2	3	4	4	3	4	3	2	1	1	1	2	2	2	3	3	4	2	3	3	2	3	1	4	1	1	1	1	3	2	1	4
3	28	2	2	6	2	0	0	1	8	2	1	1	1	2	1	1	1	2	4	2	2	2	2	1	1	1	1	1	1	1	1	1	1	1	1	2	1	1	1	1	1	1	1	1	1	1	1	1	2
4	34	2	2	4	2	0	0	1	9	1	1	1	1	1	1	1	1	1	1	1	1	1	2	1	1	1	1	1	1	1	1	1	1	1	1	1	1	1	1	1	1	1	1	1	1	1	1	1	2
5	31	2	2	6	2	0	1	1	8	2	1	1	1	1	1	3	1	1	1	3	3	1	1	1	1	1	1	1	1	1	1	1	1	1	1	1	1	1	1	1	1	1	1	1	1	1	1	1	3
6	34	2	2	6	2	0	0	1	5	3	2	1	1	3	1	1	3	2	3	5	5	5	5	2	1	1	1	1	2	1	2	5	5	5	5	5	5	2	2	1	4	2	1	1	1	4	4	1	3
7	49	2	2	1	1	0		1	8	2	2	1	1	1	1	1	1	1	1	2	2	2	3	1	1	1	1	1	1	1	1	2	2	3	3	3	1	1	1	1	1	1	1	1	1	1	1	1	4
8	52	2	2	4	3	0	1	1	8	1	1	1	1	1	1	2	1	1	2	1	2	1	1	1	1	1	2	1	1	1	2	1	1	1	1	1	1	1	1	1	1	2	1	1	1	1	1	1	2
9	40	2	2	2	2	0	0	1	10	2	1	1	1	1	1	1	1	1	1	1	1	1	1	1	1	1	1	1	1	1	1	1	1	1	3	1	1	1	1	1	2	1	1	1	1	4	2	1	4
10	37	2	2	4	2	0	0	1	8	3	3	2	4	1	2	2	1	1	1	2	2	2	2	1	1	2	2	1	1	1	1	1	1	1	1	1	1	1	1	1	1	1	1	1	1	1	1	1	2
11	47	2	2	7	2	0	1	1	8	1	1	1	1	1	1	2	1	2	1	2	1	1	1	1	1	1	1	1	1	1	1	1	2	2	1	2	1	1	2	3	1	1	1	1	1	1	1	1	2
12	52	2	2	4	2	0	1	1	6	1	3	2	1	1	2	3	1	1	3	3	4	3	3	1	1	1	1	1	1	1	1	2	2	2	1	3	1	1	1	2	1	1	1	1	1	2	3	3	4
13	50	2	2	4	2	1	0	1	8	1	1	2	2	1	2	2	2	2	1	2	2	2	2	1	1	2	1	1	2	1	2	5	5	4	1	5	4	3	2	2	2	2	1	1	1	2	2	1	4
14	32	2	2	7	2	0	1	1	6	2	2	1	3	3	1	2	1	2	3	4	4	3	3	2	2	2	2	3	1	1	1	3	3	3	3	3	1	2	2	1	2	1	1	1	2	2	1	1	3
15	64	2	1	3	2	1	1	1	8	1	1	1	1	1	1	2	2	1	1	2	2	2	2	1	1	1	1	1	1	2	2	4	4	3	4	2	4	2	5	4	3	1	3	2	1	2	2	3	3
16	47	2	2	1	2	0	0	1	9	3	1	1	1	1	1	1	1	1	1	1	1	1	1	1	1	1	1	1	1	1	1	1	1	1	1	1	1	1	1	1	1	1	1	1	1	1	1	1	2
17	53	2	2	4	2	0	1	1	7	2	2	1	1	1	1	1	1	1	2	2	2	2	2	1	1	1	2	2	2	2	2	1	1	3	2	2	2	1	3	4	2	1	1	1	1	2	1	1	3
18	56	2	2	4	2	1	1	1	6	2	1	1	1	1	1	3	1	1	2	2	2	3	3	2	1	2	2	2	1	1	2	3	3	2	2	2	2	1	3	3	2	2	2	1	2	2	2	2	4
19	60	2	2	1	1	1	0	1	8	2	1	1	1	1	1	2	2	1	3	3	1	1	1	1	1	4	4	1	3	2	3	1	4	1	1	1	4	1	2	1	1	3	1	1	1	3	4	1	4
20	57	2	2	2	1	0	0	1	7	3	4	2	2	3	2	1	3	1	1	4	4	3	3	2	2	3	3	3	2	2	3	3	4	4	3	2	1	1	3	3	3	2	1	1	1	3	2	2	4
21	61	2	2	4	2	0	1	1	8	1	1	1	1	1	1	2	2	2	2	3	4	3	4	1	1	3	3	1	3	3	3	2	3	3	1	4	1	1	4	3	1	2	1	1	1	2	3	3	4
22	34	2	2	6	2	0	0	1	8	1	1	1	1	1	1	1	1	1	2	3	3	3	3	1	1	1	1	1	1	1	1	1	1	3	1	2	1	1	1	1	1	1	1	1	1	4	3	2	3
23	54	2	2	1	2	0	0	1	7	1	1	1	1	1	1	1	1	1	1	1	1	1	1	1	1	1	1	1	1	1	1	1	1	1	1	1	1	1	1	1	1	1	1	1	1	1	1	1	3
24	24	2	2	4	2	0	0	1	10	2	2	2	1	1	1	1	1	2	1	3	3	1	3	1	1	1	1	1	1	1	2	2	1	2	1	2	1	1	1	1	1	2	1	1	1	1	1	1	3
25	54	2	2	4	2	0	0	1	8	1	1	1	1	1	1	1	1	1	1	2	2	2	3	1	1	2	1	1	2	1	2	2	3	4	1	2	1	2	4	3	1	2	1	1	1	3	2	1	4
26	33	2	2	1	1	0	0	1		1	1	1	1	1	1	1	1	1	1	1	1	1	1	1	1	1	1	1	1	1	1	1	1	1	1	1	1	1	1	1	1	1	1	1	1	1	1	1	3
27	55	2		1	1	0	1	1	6	1	1	1	1	1	1	1	1	1	1	1	1	1	1	1	1	1	1	1	1	1	1	1	1	1	1	1	1	1	1	1	1	1	1	1	1	1	1	1	5
28	55	2		1	1	0		1	10	2	1	1	1	1	1	1	1	1	1	3	4	1	2	1	1	1	1	1	1	1	1	1	1	1	2	2	1	1	1	1	1	1	1	1	1	2	3	2	3
29	29	2	2	4	2	0	0	1	8	2	1	1	1	1	1	1	1	1	1	1	1	1	1	1	1	1	1	1	1	1	1	1	1	1	1	1	1	1	1	1	1	1	1	1	1	1	1	1	1
30	22	2	2	4	2	0	0	1	8	3	1	1	1	1	1	3	3	1	3	1	3	1	1	1	1	1	1	1	1	1	3	3	1	3	1	1	1	1	1	1	1	1	1	1	1	1	1	1	2
31	32	2	2	6	2	0	0	1	10	1	1	1	1	2	1	2	2	1	2	1	1	2	1	1	1	2	2	1	1	2	2	2	1	2	1	1	1	1	1	2	2	2	1	1	2	1	1	1	3
32	23	2	2	2	2	0	0	1	12	1	1	1	1	1	3	1	1	1	1	1	1	1	1	1	1	1	1	1	1	1	1	1	1	3	1	1	1	1	1	1	1	1	1	1	1	1	1	1	2
33	24	2	2	4	2	0	0	1	9	2	1	1	1	1	1	1	2	2	1	1	1	1	1	1	1	1	1	2	2	2	2	1	2	2	1	1	1	1	2	1	2	2	1	1	1	1	1	1	3
34	21	2	2	4	2	0	1	1	10	2	2	1	2	2	2	2	1	2	3	3	3	2	3	2	2	2	1	1	2	1	3	3	3	4	2	4	2	2	2	2	2	2	1	1	3	3	2	1	3
35	23	2	2	4	2	0	0	1	8	3	1	1	3	1	1	1	3	1	1	3	4	1	2	1	1	1	1	1	1	1	1	3	3	3	1	2	1	1	1	1	1	3	1	1	1	2	1	1	3
36	51	2	3	2		0	0	1	7	2	1	1	1	1	1	1	1	1	1	1	1	1	1	1	1	1	1	1	1	1	1	4	4	4	4	1	1	1	5	5	5	1	1	1	1	2	1	1	4
37	26	2	2	5		0	0	1	8	2	2	1	1	2	1	1	2	1	1	1	2	1	1	1	1	1	1	2	2	1	2	2	1	3	2	2	1	1	1	1	3	2	1	1	2	2	2	1	4
38	29	2	2	4	2	0	0	1	7	2	1	1	1	1	2	1	1	1	1	2	3	2	2	1	1	1	1	1	2	1	2	1	1	2	2	2	1	1	2	1	1	2	1	1	1	2	1	1	3
39	35	2	2	2	1	0	0	1	8	2	1	1	1	1	1	1	1	1	1	1	1	1	1	1	1	1	1	1	1	1	1	1	1	2	1	1	1	1	1	1	1	1	1	1	1	1	1	1	4
40	35	2	2	1	3	0	0	1	6	1	1	1	1	1	1	1	1	1	1	1	1	1	1	1	1	1	1	1	1	1	1	1	1	1	1	1	1	1	1	1	1	1	1	1	1	1	1	1	1
41	20	2	2	2	1	0	0	1	9	2	1	1	1	1	1	1	1	1	1	3	3	2	2	1	1	1	1	1	2	2	1	1	2	1	1	1	1	1	1	1	1	1	1	1	1	1	1	1	3
42	33	2	2	4	1	0	0	1	9	2	3	1	3	4	1	4	4	4	4	4	4	4	3	3	3	3	3	3	3	4	4	4	4	2	3	3	3	3	2	2	4	4	1	1	1	3	3	2	5
43	30	2	2	4	3	0	0	1	14	4	3	1	2	2	1	1	1	1	1	2	2	2	1	1	1	1	2	1	1	1	2	2	2	2	2	2	1	1	3	1	1	1	1	1	3	1	2	1	2
44	29	2	2	5	2	1	1	1	9	2	2	1	1	1	2	1	1	1	2	4	4	4	4	2	2	2	3	3	1	4	2	4	4	3	4	4	3	2	3	4	3	5	3	3	3	5	5	5	4
45	30	2	2	5	1	0	0	1	8	2	1	1	1	1	1	2	1	2	2	2	2	2	3	1	1	1	1	1	2	2	2	1	2	2	1	2	2	1	1	1	2	2	1	1	1	2	3	2	4
46	30	2	2	6	2	0	0	1	9	1	1	2	1		1	3	1	1	1	2	2	3	2	1	1	1	1	1	1	2	1	1	1	1	1	1	1	1	1	1	1	1	1	1	1	1	1	2	3
47	43	2	2	4	3	1	1	1	4	4	1	1	1	2	1	2	1	1	3	2	1	2	2	1	1	3	2	1	1	2	1	4	4	2	5	2	1	1	1	1	1	1	1	1	1	1	1	1	3
48	30	2	2	6	2	1	0	1	15	3	4	1	2	2	1	1	2	2	2	3	4	3	2	1	2	2	2	1	2	3	2	4	4	3	3	3	4	1	3	2	3	2	1	1	2	2	3	3	4
49	54	2	2	3	2		0	1	5	2	2	1	1	1	1	1	1	2	2	3	3	3	3	3	3	3	3	3	3	1	3	3	1	1	1	3	2	1	2	2	1	1	1	1	1	1	1	1	3
50	50	2	2	2	2	0	0	1	7	3	3	1	1	3	1	3	3	3	3	3	3	3	3	1	1	1	1	1	1	1	1	3	3	3	1	1	1	1	1	1	1	1	1	1	1	1	1	1	4
51	50	2	2	1	3	0	0	1	9	2	2	1	1	3	3	2	2	1	2	1	2	2	1	1	1	1	1	1	1	2	1	2	1	2	1	1	1	1	1	1	1	1	1	1	1	1	1	1	3
52	39	2	2	4	2	0	0	1	12	1	1	3	1	1	1	1	1	1	1	4	4	5	4	1	1	1	3	1	2	2	2	3	3	2	2	4	5	2	2	3	2	1	2	1	2	1	1	1	4
53	23	2	2	4	2	0	0	1	7	4	3	2	1	2	1	1	1	1	2	3	4	5	4	3	2	1	2	4	2	4	3	2	4	4	1	3	2	3	3	4	4	2	2	1	1	4	4	5	3
54	31	2	1	4	3	0	0	1	8	1	2	2	1	5	4	2	1	2	2	3	4	5	4	1	1	3	3	2	2	2	2	1	2		1	2	2	4	3	2	3	1	3	1	3	4	4	5	3
55	53	2	2	3	2	0	0	1	6	2	1	1	1	1	1	1	1	1	1	1	2	1	1	1	1	1	1	1	1	1	1	2	1	2	1	2	1	1	2	1	1	1	1	1	1	1	1	1	2
56	48	2	2	6	2	0	1	1	9	1	1	1	1	1	1	1	1	1	1	1	1	1	1	1	1	1	1	1	1	1	1	1	1	1	1	1	1	1	1	1	1	1	1	1	1	1	1	1	2
57	36	2	2	6	2	0	1	1	8	4	1	1	1	1	1	2	1	3	3	1	2	2	1	1	1	1	1		2	1	2	2	2	2	2	2	2	2	1	2	1	2	1	1	2	2	1	1	3
58	31	2	2	4	1	0	1	1	8	3	3	2	3	2	3	3	3	2	2	4	3	3	2	2	3	4	4	2	4	3	3	4	4	4	4	4	4	3	2	3	3	3	2	1	1	2	2	2	3
59	37	2	1	7	2	1	1	1	7	1	1	1	1	1	1	1	1	2	2	3	3	2	3	2	2	3	3	3	1	1	1	2	1	3	3	2	1	4	1	1	1	1	3	3	1	1	1	1	2
60	48	2	2	6	2	0	1	1	8	3	3	2		2	3	4			4	2	3		3	3	2	3	3	3	2	2	2	2	3	2	2	2	3	3	3	3	2	2		2	3	2	2	4	4
61	56	2	2	1	2	0	1	1	8	2	2	1	1	1	1	2		1	3	2	2	3	1	1	1	1	1	2	2	2	2	4	4	5	3	3	2	1	3	2	2	2	1	1	2	1	2	2	4
62	60	2	2	1	1				8	2	1	1	1	1	2	1	2	1	2	1	4	1	4	1	1	1	1	2		1	1	5	5	5	5	4	4	1	5	3	5	2	1	1	1	2	2	2	4
63	37	2	2	4	2	0	0	1	8	2	1	1	1	1	1	1	1	1	1	2	2	1	1	1	1	1	1	1	1	2	1	1	3	2	2	1	1	1	1	1	2	1	1	1	1	1	1	3	3
64	41	2	2	4	2	0	0	1	8	1	1	1	1	1	1	1	1	1	1	1	1	1	1	1	1	1	1	1	1	1	1	1	1	1	1	1	1	1	1	1	1	1	1	1	1	1	1	1	3
65	57	2	2	1	3	1	0	1	8	1	2	1	1	2	2	1	1	1	2	2	2	3	2	1	1	1	1	2	2	1	3	3	3	1	3	3	3	3	2	2	2	2	1	1	1	2	2	1	3
66	35	2	2	6	3	0	0	1	8	2	1	1	1	1	1	1	2	1	1	1	1	1	1	1	1	1	1	1	1	1	1	1	2	1	1	1	1	1	1	1	1	1	1	1	1	1	1	1	1
67	60	2	2	1	2	0	1	1	5	1	1	1	3	5	1	1	3	3	4	3	3	3	4	3	4	3	3	1	4	3	3	4	4	4	4	1	3	3	5	4	1	3	1	1	1	3	3	3	4
68	65	2	2	2	2	0	0	1	6	1	1	1	1	1	1	1	1	1	1	1	1	1	2	1	2	3	3	1	3	2	2	2	3	1	1	1	1	1	1	2	1	2	1	1	1	1	1	1	3
69	32	2	2	6	2	0	0	1	8	1	1	1	1	1	1	1	1	1	1	1	1	1	3	1	1	1	1	1	1	1	1	1	1	1	1	1	1	2	1	1	1	1	1	1	1	1	1	1	1
70	34	2	2	4	1	0	1	1	8	1	1	1	1	1	1	4	2	2	4	4	4	4	3	1	1	1	1	1	2	2	1	2	2	2	1	2	1	1	5	4	3	2	2	1	2	3	4	1	3
71	49	2	2	6	2	0	1	1	8	2	1	1	1	1	1	2	1	2	3	3	3	2	3	1	1	1	1	2	1	2	1	3	4	4	4	3	3	1	1	1	3	2	1	1	1	4	3	2	4
72	34	2	2	6	2	0	1	1	8	1	1	1	1	3	1	2	2	2	3	4	4	3	3	2	2	2	2	3	3	2	3	1	1	1	1	2	1	1	1	1	1	1	1	1	1	1	1	1	2
73	29	2	2	5	2	0	0	1	10	1	1	1	1	1	1	1	1	2	1	2	1	1	1	1	1	1	1	1	1	1	1	1	1	2	1	1	1	1	1	1	1	1	1	1	1	1	1	1	1
74	34	2	2	6	2	0	0	1	8	2	1	1	1	1	1	1	2	1	2	1	2	3	3	3	1	1	1	1	1	1	1	3	3	3	3	3	2	1	1	1	3	1	1	1	1	2	3	1	3
75	70	2	2	1	2	0	0	1	8	1	1	1	1	2	1	2	1	1	2	2	1	1	1	2	2	2	2	2	2	1	2	2	3	2	2	2	1	1	1	2	2	2	1	1	1	2	2	1	2
76	34	2	2	4		0	0	1	8	1	1	1	1	1	1	1	1	1	1	1	1	1	2	1	1	1	1	1	1	1	1	1	1	1	1	1	1	1	1	1	1	1	1	1	2	1	1	1	2
77	37	2	2	4	2	0	0	1	12	3	2	1	2	2	1	2	2	2	2	2	3	3	1	1	1	1	1	1	1	1	1	2	2	2	2	2	1	2	1	2	1	1	1	1	2	1	2	1	3
78	33	2	1	7	2	0	0	1	8	1	1	1	1	1	1	1	1	1	1	1	1	1	1	1	1	1	1	1	1	1	1	1	1	1	1	1	1	1	1	1	1	1	1	1	1	1	1	1	1
79	37	2	2	2	2	0	0	1	12	2	1	1	1	1	1	1	1	1	1	1	1	1	1	1	1	1	1	1	3	1	1	1	1	1	1	1	1	1	1	1	1	1	1	1	1	1	1	1	2
80	40	2	2	6	2	0	0	1	8	3	4	1	1	1	2	1	1	1	1	2	3	2	2	3	2	3	3	2	3	3	4	5	5	5	2	4	4	3	2	3	3	3	1	1	1	3	3	2	3
81	32	2	2	4	2	0	0	1	9	1	1	1	1	1	1	1	1	1	1	1	1	1	1	1	1	1	1	1	1	1	1	1	1	1	1	1	1	1	1	1	1	1	1	1	1	1	1	1	1
82	30	2	2	7	2	1	0	1	5	1	1	3	1	1	1	1	1	1	1	4	4	5	5	1	4	5	5	3	4	2	2	1	1	3	3	5	1	1	1	1	1	1	1	1	1	3	5	4	4
83	27	2	2	5	2	1	0	1	7	4	1	1	1	1	1	1	1	1	1	3	4	5	5	2	2	1	1	3	2	1	1	2	5	4	3	5	4	3	2	1	1	2	1	1	1	2	3	5	4
84	35	2	2	6	2	0	0	1	7	1	1	1	1	1	1	1	1	1	2	2	2	1	1	1	1	1	1	1	1	1	1	1	1	1	1	1	1	1	1	1	2	1	1	2	1	1	1	1	3
85	28	2	2	6	2	1	1	1	8	4	3	2	3	1	2	2	2	1	2	3	3	3	3	1	1	2	1	1	2	1	2	2	2	2	2	2	1	1	2	2	1	1	1	1	2	1	1	2	4
86	38	2	2	4	2	0	0	1	10	1	1	1	1	1	1	1	1	1	1	1	1	1	1	1	1	1	1	1	1	1	1	1	1	1	1	1	1	1	1	1	1	1	1	1	1	1	1	1	2
87	36	2	2	6	2	0	1	1	8	4	3	1	2	1	1	3	3	3	3	3	3	4	4	2	2	3	2	2	2	1	1	1	1	3	3	1	1	1	1	1	1	2	1	2	1	1	2	1	2
88	47	2	2	6	2	0	0	1	8	2	2	1	1	2	1	1	1	1	1	1	2	2	1	1	1	1	1	1	1	1	1	1	1	1	1	1	1	1	1	1	1	1	1	1	1	1	1	1	2
89	21	2	2	2	1	0	0	1	9	2	2	1	1	1	1	2	1	1	1	4	5		3	1	1	1	1	1	1	1	1	1	1	1	1	2	1	1	1	1	1	1	1	1	1	1	1	1	2
90	28	2	2	6	1	1	1	1	7	3	3	1	2	1	1	4	4	4	4	3	3	3	4	2	2	2	2	2	2	2	2	3	5	4	3	5	3	3	2	2	2	5	5	4	4	3	2	3	5
91	33	2	2	4	2	0	0	1	8	1	1	1	1	1	1	1	1	1	3	2	2	1	2	1	1	1	1	1	1	1	1	1	1	3	1	1	2	1	2	2	1	1	1	1	1	2	1	1	3
92	37	2	2	4	2	0	0	1	6	2	1	1	1	1	1	1	1	1	1	2	2	1	1	1	1	1	1	1	1	2	1	1	2	2	1	1	1	1	1	1	1	1	1	1	2	2	2	1	3
93	23	2	2	4	2	0	0	1	9	3	2	1	1	1	1	1	1	1	1	2	2	2	2	1	1	1	1	1	2	1	1	2	2	1	1	1	1	1	1	1	2	2	1	1	1	2	2	2	3
94		2	1	3	2	0	0	1	8	2	1	1	1	1	1	2	1	1	2	2	2	1	1	1	1	2	1	1	1	1	2	2	1	1	2	1	2	1	1	1	1	1	1	1	1	2	2	2	2
95	36	2		2	2	0	1	1	6	3	2	1	1	1	1	3	1	1	2	2	2	2	2	1	1	1	1	1	1	1	2	3	4	4	1	1	1	1	1	1	1	2	1	1	1	3	2	3	2
96	62	2	2	2	2	0	0	1	8	2	1	1	1	1	1	1	1	1	1	3	2	2	1	1	1	2	2	1	1	1	2	4	5	1	2	2	3	1	1	1	1	1	1	1	1	1	1	1	4
97	32	2	2	4	2	0	1	1	6	3	3	1	3	1	1	1	4	1	1	3	4	2	1	1	1	1	3	2	4	3	1	4	4	4	1	3	4	1	3	3	3	1	1	1	1	3	2	1	4
98	37	2	2	5	2	0	0	1	6		3	1	1	1	1	2	1	1	2	2	3	2	1	1	1	2	2	1	1	2	1	1	2	2	1	2	1	1	1	2	2	2	1	1	1	1	1	1	2
99	27	2	2	6	2	0	0	1	9	1	3	1	2	1	1	1	1	1	1	3	3	2	2	1	1	1	1	1	1	1	1	1	1	1	1	3	2	1	1	1	2	1	1	1	2	2	2	2	4
100	62	2	2	3	2	0	0	1	8	1	1	1	1	1	1	1	1	1	1	1	1	2	1	1	1	1	1	1	1	3	3	3	3	3	3	3	3	1	1	1	3	1	1	1	1	1	1	1	4
101	23	2	2	5	2	0	0	1	8	3	1	1	1	1	1	2	2	2	1	2	3	2	2	1	1	1	1	1	1	1	1	1	3	3	1	1	1	1	1	1	1	1	1	1	1	1	1	1	2
102	27	2	2	6	3	0	0	1	8	1	1	1	1	1	1	1	1	2	2	2	2	1	1	1	1	1	1	1	1	1	1	1	1	1	1	1	1	1	1	1	1	1	1	1	1	1	1	1	3
103	45	2	2	4	2	0	0	1	8	2	1	1	1	1	1	1	1	1	1	1	4	1	2	1	1	1	1	1	1	1	1	1	1	3	1	2	1	1	1	3	1	1	1	1	1	1	1	1	3
104	28	2	1	7	2	0	1	1	8	2	2	1	2	1	1	3	3	3	3	3	2	1	2	1	1	1	1	2	3	2	1	4	2	4	3	2	2	2	1	2	1	1	1	3	3	3	2	1	1
105	33	2	2	6	2	1	1	1	6	2	3	3	3	3	3	2	2	2	1	4	4	4	4	2		2	2	1	4	2	2	4	5	5	5	4	4	4	3	2	3	2	2	2	3	4	4	5	5
106	45	2	2	2	2	0	0	1	7	1	1	1	1	1	1	1	1	1	1	2	2	1	3	1	1	1	1	1	1	1	1	1	1	1	1	1	1	3	3	1	1	1	1	1	1	1	1	1	3
107	44	2	2	1	1	0	0	1	8	2	1	1	1	1	1	1	1	1	1	1	1	1	1	1	1	1	1	1	1	1	1	1	1	2	1	1	1	1	1	1	1	1	1	1	1	1	1	1	3
108	49	2	1	6	1	0	1	1	8	2	2	4	1		4	3	1	3	3	3	3	4	4	4	4	3	3	4	4	4	4	4	5	5	5	5	5	5	4	5	5	3	4	4	4	5	5	4	4
109	28	2	2	3	2	0	0	1	7	3	1	1	1	1	1	2	2	2	1	1	3	2	1	2	3	1	1	2	1	1	2	2	2	2	4	1	1	1	1	1	1	1	1	1	1	2	2	2	4
110	27	2	2	2		0	0	1	8	1	1	1	1	1	1	1	1	1	1	1	1	1	2	1	1	1	1	1	1	1	1	1	1	1	1	1	1	1	1	1	1	1	1	1	1	1	1	1	2
111	33	2	2	4	2	0	0	1	8	1	1	1	1	1	1	1	1	1	1	1	1	1	1	1	1	1	1	1	1	1	1	1	1	1	1	1	1	2	1	2	1	1	1	1	1	1	3	1	2
112	28	2	2	4	2	1	1	1	9	2	2	1	1	3	1	2	1	1	2	3	3	2	3	1	1	2	2	2	2	2	2	1	1	2	1	2	2	1	1	1	2	1	2	3	1	2	1	1	4
113	27	2	2	2	2	0	0	1	14	2	2	1	1	1	1	1	1	2	1	1	2	1	1	1	1	1	1	1	1	1	1	1	2	2	1	1	1	1	1	1	1	1	1	1	1	1	1	1	3
114	28	2	2	4	2	0	0		8	1	1	1	2	1	1	2	1	1	1	1	2	1	1	1	1	1	3	1	1	1	1	2	2	4	1	1	1	1	2	1	1	1	1	1	1	1	1	1	3
115	28	2	2	6	2	0	0	1	7	3	2	1	1	2	1	2	2	4	5	4	4	4	3	3	2	4	4	5	3	4	2	3	5	5	5	5	4	5	5	4	4	3	4	2	4	4	5	3	4
116	25	2	2	2	3	0	0	1	8	1	1	1	1	1	1	1	2	1	2	1	2	1	2	1	1	1	1	1	1	1	1	2	1	1	1	1	1	1	1	1	1	1	1	1	1	1	1	1	2
117	33	2	2	4	2	0	0	1	7	1	1	1	1	1	1	1	1	1	1	1	1	1	1	1	1	1	1	1	4	5	4	1	1	1	1	1	1	1	1	4	1	1	4	1	3	3	3	3	4
118	26	2	2	6	1	0	0	1	8	1	1	1	1	1	1	1	1	2	1	2	1	1	2	1	1	1	1	1	1	2	1	1	1	1	1	1	1	1	2	1	1	2	1	1	2	2	2	2	2
119	26	2	2	4	2	0	0	1	11	2	1	1	1	1	1	2	1	1	1	3	2	1	1	1	1	1	2	1	1	1	1	2	1	4	1	1	1	1	1	1	1	2	1	1	1	1	1	1	3
120	24	2	2	6	2	0	0	1	12	2	1	1	1	1	1	1	2	1	2	2	3	2	2	1	1	1	1	1	1	1	1	1	1	2	1	1	1	1	2	1	1	1	1	1	1	2	2	2	3
121	32	2	2	4	2	0	0	1	8	1	1	1	1	1	1	1	1	1	1	2	1	1	2	1	1	1	1	1	1	1	1	1	2	1	1	2	1	1	1	1	1	1	1	1	1	1	1	1	3
122	30	2	2	4	2	0	0	1	8	3	1	1	1	1	1	1	1	1	1	1	3	3	2	1	1	1	1	1	1	3	1	1	1	4	1	1	1	1	1	1	1	1	1	1	1	3	3	1	3
123	21	2	2	2	1	0	0	1	11	2	1	1	1	1	1	1	1	1	1	1	1	1	1	1	1	1	1	1	1	1	1	1	1	1	1	1	1	1	1	1	1	1	1	1	1	1	1	1	2
124	37	2	2	6	2	0	0	1	8	1	1	1	1	1	1	1	1	1	1	3	4	3	3	1	1	1	1	1	1	1	1	1	2	1	1	1	1	1	1	1	1	1	1	1	1	3	3	4	3
125	21	2	2	6	3	0	0	1	7	3	1	1	1	1	1	3	1	1	2	2	2	2	2	1	1	3	2	1	1	1	2	2	2	3	1	1	1	1	1	1	1	1	1	1	1	1	1	1	3
126	29	2	2	2	2	0	0	1	9	2	1	1	1	1	1	1	1	1	1	1	2	1	3		1	1	1	1	1	1	1	1	1	1	1	1	1	1	1	1	1	2	1	1	3	4	4	1	4
127	30	2	2	4	2	0	0	1	7	2	2	1	1	1	1	1	1	1	1	1	1	1	3	1	1	1	1	1	1	1	1	1	1	2	1	1	1	1	1	1	1	1	1	1	1	1	1	1	3
128	23	2	1	6	2	0	0	1	10	2	1	1	1	1	1	2	2	1	1	3	4	3	3	1	1	1	1	2	1	1	1	3	3	2	1	2	2	1	2	1	2	1	1	1	1	3	3	2	3
129	31	2	2	4	2	0	0	1	8	2	1	1	1	1	1	1	1	2	1	2	2	2	2	1	1	1	1	1	2	1	2	2	2	2	2	2	2	1	1	2	2	2	2	1	2	4	2	2	3
130	32	2	2	4	2	0	1	1	8	2	1	1	1	3	1	3	1	3	4	2	3	1	2	1	1	1	1	2	1	1	1	4	5	5	3	3	3	3	5	1	4	1	1	1	1	1	1	1	3
131	23	2	2	4	2	0	0	1	10	4	2	1	2	1	2	2	1	2	2	3	3	4	2	1	1	2	1	1	1	1	2	2	1	3	2	1	1	3	4	1	2	2	1	1	1	4	4	4	4
132	34	2	2	5	3	1	1	1	9		1		3	1	1	3	3	2	4	4	3	2	3	2	2	1	1	2	2	1	2	4	4	3	3	3	4	1	4	3	3	2	1	1	1	3	3	2	3
133	34	2	2	4	1	0	0	1	10	3	3	1	2	1	1	1	1	1	1	1	3	2	2	1	1	3	3	2	2	2	2	3	3	3	1	1	1	1	1	1	1	1	1	1	1	2	2	1	4
134	48	2	2	6	2	0	0	1	8	4	3	2	2	1	3	3	3	2	2	1	5	5	4	3	2	2	2	2	2	2	2	5	5	3	2	4	3	2	4	4	1	1	2	2	1	2	2	2	2
135	36	2	2	4	2	0	0	1	8	2	1	1	1	1	1	1	1	1	1	1	2	1	1	1	1	1	1	1	1	1	1	2	1		4	1	1	1	1	1	1	1	1	1	1	1	1	1	2
136	31	2	2	4	2	0	1	1	9	2	2	1	3	4	2	4	2	2	4	4	4	2	2	1	1	2	2	1	2	2	1	2	3	2	4	2	2	1	2	1	3	1	1	1	3	4	2	3	4
137	20	2	1	6	3	0	0	1	9	2	2	1	1	1	3	1	1	1	1	2	2	1	2	1	1	1	1	1	1	1	1	1	1	1	1	1	1	1	3	2	1	1	1	1	1	1	2	2	2
138	43	2	2	4	3	0	0	1	9	1	1	1	1	1	1	1	2	1	1	2	2	1	3	1	1	1	1	1	1	1	1	1	1	2	1	1	1	3	1	2	1	1	1	1	1	3	2	3	3
139	39	2	2	6	2	0	0	1	8	3	2	1	1	1	1	4	4	4	4	3	3	3	3	1	1	1	1	1	1	2	2	1	2	2	1	2	1	2	3	1	2	3	1	1	1	2	2	2	4
140	38	2	2	5	2	0	1	1	10	3	3	1	1	1	1	4	3	4	4	2	2	2	2	1	1	1	1	1	1	1	2	2	2	2	1	2	1	1	1	2	2	1	2	1	1	1	1	2	3
141	31	2	2	6	3	0	0	1	10	3	3	3	3	1	1	1	1	1	2	3	3	2	2	1	1	2	2	1	1	1	1	1	1	2	1	1	1	1	1	1	1	1	1	1	1	2	1	2	3
142	36	2	2	5	3	0	0	1	7	1	1	1	1	1	1	1	1	1	2	1	1	1	1	1	1	1	1	1	1	1	2	1	1	1	2	2	1	1	1	1	1	1	1	1	1	1	1	1	2
143	46	2	2	4	2	0	0	1	8	2	1	1	1	1	1	1	1	1	2	1	2	1	1	1	1	1	1	1	1	1	2	1	1	2	1	1	1	1	1	1	1	1	1	1	1	2	1	1	3
144	47	2	3	3	2	0	1	1	5	5	3	3	5	5	3	5	3		5	4	4	4	4	2	2	2	1	1	2	2	2	5	5	5	5	4	4	3	2	2	2	1	1	1	1	1	4	3	5
145	26	2	2	4	1	0	0	1	7	3	2	3	4	1	1	3	2	3	4	5	5	5	5	1	2	3	2	1	4	3	4	4	3	3	1	4	2	1	2	2	2	4	1	1	3	5	5	5	5
146	32	2	2	4	1	0	0	1	7	2	3	3	2	1	3	4	5	3	3	3	3	2	2	1	1	1	1	1	2	2	1	1	1	2	1	3	3	1	5	1	1	1	1	1	1	1	1	1	4
147	36	2	2	6	2	0	0	1	8	2	1	1	1	1	1	2	1	1	1	2	2	1	1	1	1	1	1	1	1	1	1	1	1	1	1	1	1	1	1	1	1	1	1	1	1	1	1	1	4
148	32	2	2	7	2	0	1	1	10	1	1	1	1	1	1	2	1	1	1	3	3	2	3	1	1	1	1		1	1	1	1	1	2	1	1	1	1	1	1	1	2	1	1	1	1	1	1	3
149	39	2	2	1	1	0	0	1	8	1	1	1	1	1	1	1	2	2	1	2	4	5	3	1	1	3	5	1	1	2	2	3	2	3	1	2	3	2	2	1	2	2	1	1	1	2	3	1	3
150	41	2	2	1	1	0	0	1	7	1	1	1	1	1	1	3	1	1	2	1	5	1	1	1	1	1	2	1	2	1	3		1		2	1	1	1	5	1	2	1	1	1	1	1	3	1	3
151	27	2	1	6	1	0	0	1	5	3	1	1	1	1	1	1	1	1	1	1	3	1	1	1	1	1	1	1	3	1	1	1	1	1	1	1	1	1	1	1	1	1	1	1	1	1	1	1	1
152	58	2	2	5	3	0	0	1	7	2	1	1	1	1	1	1	1	1	1	1	3	1	2	1	1	1	1	1	1	1	1		4	3	1	3	1	1	4	1	1	3	1	1	1	1	1	1	4
153	45	2	2	2	2	0	0	1	8	4	4	2	1	3	1	2	2	2	2	4	4	4	4	1	1	1	1	2	3	3	2	5	4	5	5	5		2	1	1	4	2	1	1	1	2	2	2	5
154	24	2	1	6	2	0	0	1	7	2	2	4	2	1	2	1	1	1	1	5	5	5	5	4	5	5	4	4	5	5	4	2	2	1	1	1	1	5	2	2	1	5	5	5	4	3	2	4	4
155	21	2	1	6	1	0	0	1	9	1	1	1	1	1	1	1	2	2	1	2	2	2	2	1	1	1	1	1	1	1	1	1	2	2	1	1	1	1	2	1	1	1	2	1	2	2	2	2	3
156	23	2	2	6	3	0	1	1	11	2	1	1	1	1	1	3	3	3	3	1	5	2	1	1	1	2	2	1	1	1	1	1	1	1	1	1	1	1	1	1	1	1	1	1	1	1	1	1	3
157	22	2	1	6	2	0	0	1	10	2	2	1	2	1	4	2	3	2	2	4	4	3	4	1	1	2	1	1	1	1	2	3	3	2	2	4	2	1	1	1	1	2	1	1	3	3	3	3	3
158	27	2	1	7	2	0	0	1	6	2	3	3	1	1	3	3	3	3	3	3	3	3	4	1	1	2	1	1	2	2	2	1	1	2	1	2	1	1	2	1	1	1	2	1	1	3	3	3	3
159	19	2	1	4	2	0	0	1	7	4	2	1	1	1	1	1	2	1	1	1	3	2	3		1	1	1	1	1	1	1	1	1	2	1	1	1	1	4	1	1	1	1	1	1	2	1	1	2
160	36	2	2	4	2	0	0	1	6	2	1	1	1	1	1	1	1	1	1	1	2	2	2	1	1	1	1	1	1	3	2	3		2	1	2	2	2	2	2	1	2	1	1	2	2	2	2	4
161	25	2	1	6	2	0	1	1	8	4	5	1	2	1	3	4	5	2	1	5	5	5	5	2	1		3		3	1	3	3	2	2	3	4	1	2	4	4	5	5	1	1	1	2	2	5	4
162	19	2	1	4	2	0	0	1	8	2	2	1	1	1	1	1	1	1	1	3	3	4	3	1	1	1	1	1	1	2	2	1	1	1	1	1	1	1	1	1	1	1	1	1	1	1	2	2	3
163	34	2	2	7	2	0	0	1	8	1	1	1	1	1	1	1	1	1	1	1	1	1	1	1	1	1	1	1	1	1	1	1	1	1	1	1	1	1	1	1	1	1	1	1	1	1	1	1	1
164	27	2	1	7	3	0	0	1	8	2	1	2	1	1	1	1	1	1	1	2	2	1	2	1	1	1	1	1	1	1	1	2	2	1	1	1	1	1	1	1	1	1	1	1	1	1	1	1	2
165	32	2	2	6	2	0	1	1	8	4	2	1	2	1	2	4	3	3	4	3	5	4	4	2	2	4	3	3	4	3	4	4	2	4	4	3	1	2	3	2	2	1	1	1	2	2	1	3	4
166	46	2	3	4	2	0	1	1	8	4	1	1	2	2	1	2	2	1	1	3	3	3	2	1		2	2	1	3	3	2	3	3	3	1	3	1	1	1	1	1	1	1	1	1	1	1	1	3
167	19	2	1	4	2	1	1	1	10	3	4	3	2	2	3	5	5	5	4	4	5	3	4	2	2	1	1	1	1	1	1	1	1	1	3		1	1	1	1	3	2	1	1	1	5	5	5	4
168	64	2		2	1	1	1	1	9	3	3	3	1	2	1	1	1	1	1	3	3	3	4	4	4	3	3	3	3	3	3	3	4	3	2	1	1	1	2	1	3	3	1	1	1	1	1	2	5
169	40	2	2	7	1	1	1	1	9	1	1	1	1	1	1	3		1	2	2		2	2	1	1	1	1	1	1	1	1	1	1	1	1	1	1	1	1	1	1	1	1	1	1	1	2	1	2
170	35	2	1	5	2	0	0	1	9	3	2	1	2	1	1	2	3	2	1	2	3	3	1	1	2	2	2	1	1	1		3	3	4	4	2	1	2	1	1	2	1	1	1	2	3	3	2	4
171	27	2	1	6	2	0	0	1	9	2	2	1	2	1	1	3	3	3	3	2	2	2	2	1	1	2	2	1	1	1	1	2	1	3	2	2	2	1	1	2	1	2	1	1	1	2	2	2	3
172	51	2	2	4	2	0	1	1	7	4	1	1	1	1	1	1	2	2	2	3	3	2	3	1	1	1	1	1	1	1	2	4	2	3	1	2	3	1	1	4	4	1	1	1	1	1	1	1	4
173	40	2	2	8	2	1	0	1	4	3	3	3	2	2	1		2	1	1	3	4	1	4	1	1	1	3	2	1	1	2	1	2	2	1	1	1	2	1	1	1	2	1	3	1	1	2	2	2
174	47	2	2	6	3	0	0	1	8	2	1	1	2	1	1	1	1	1	1	1	1	1	1	1	1	1	1	1	1			2	2	1	1	1	1	1	1	1	2	1	1	1	1	2	1	1	3
175	23	2	2	6	3	0	0	1	8	1	1	1	1	1	1	1	1	1	1	1	2	1	2	1	1	1	1	1	1	1	1	2	1	1	1	1	2	1	1	2	1	1	1	1	2	1	1	1	2
176	25	2	1	7	2	0	0	1	8	4	2	2	1	3	2	4	4	4	3	5	5	5	5	1	1	2	1	1	1	2	2	3	2	3	4	5	3	1	3		4	1	1	1	3	3	4	5	5
177	43	2	2	7	2	0	0	1	6	1	1	1	1	1	1	1	1	1	1	3	1	1	1	1	1	1	1	1	1	1	1	1	3	1	4	1	1	1	1	1	1	1	1	1	1	3	1	1	3
178	34	2	2	7	3	0	0	1	7	1	1	1	1	1	1	1	1	1	1	1	2	1	2	1	1	1	1	1	1	1	1	1	1	1	1	1	1	1	1	1	1	1	1	1	1	1	1	1	2
179	19	2	1	4	3	0	1	1	8	3	4	2	2	1	5	5	3	1	1	2	1	1	2	1	1	1	4	1	3	2	3	1	2	1	1	1	1	1	1	1	1	2	1	1	2	2	5	4	4
180	32	2	2	7	1	0	0	1	8	2	1	1	2	2	1	1	2	1	2	3	3	3	4	1	1	2	2	1	1	1	1	1	2	2	1	1	1	1	2	1	1	3	2	1	1	4	4	4	2
181	37	2	2	6	2	0	0	1	7	1	3	1	1	1	1	1	1	2	2	1	2	2	3	1	1	2	1	1	1	1	1	1	1	1	1	1	1	1	1	1	1	2	1	1	1	1	1	1	1
182	25	2	1	6	2	0	0	1	9	3	4	1	1	1	2	2	2	2	2	4	4	4	4	1	1	1	1	1	1	1	1	2	2	2	2	3	3	3	3	3	3	3	1	1	1	3	5	4	4
183	52	2	2	2	1	1	0	1	7	3	1	1	1	4	1	4	4	4	4	4	4	3	3	1	1	2	2	1	1	1	1	3	3	3	4	3	3	3	2	2	3	4	3	1	1	1	2	4	4
184	25	2	2	6	2	0	0	1	10	3	2	1	1	3	3	1	1	1	1	3	4	1	1	1	1	2	1	2	1	1	1	1	1	5	4	1	1	1	1	4	1	1	1	1	5	1	5	1	3
185	26	2	2	7	3	0	1	1	7	3	2	1	2	2	1	1	1	1	2	2	3	1	3	1	1	2	2	1	1	1	1	2	1	1	2	3	1	2	1	1	1	1	1	1	1	2	3	2	3
186	59	2	2	4	2	0	1	1	8	2	1	1	1	3	1	1	1	1	3	1	1	1	3	1	1	1	1	1	1	1	1	1	4	1	3	3	1	1	1	1	1	1	1	1	1	2	1	1	3
187	26	2	1	7	2	0	1	1	12	3	2	1	2	1	1	3	3	2	1	3	2	1	2	2	1	1	1	1	2	1	1	2	1	3	1	1	1	1	1	1	2	2	1	1	4	3	2	3	3
188	20	2	1	4	2	0	1	1	6	1	1	1	2	2	2	2	1	1	1	3	3	1	3	1	1	1	1	1	1	1	1	1	3	2	1	2	2	1	1	3	1	1	1	1	1	1	2	3	2
189	40	2	2	4	2	0	0	1	8	2	1	1	1	2	1	3	2	1	2	3	3	2	3	1	1	2	2	2	2	1	2	2	2	2	2	2	3	2	2	1	3	2	1	1	2	2	1	1	3
190	19	2	1	4	2	0	0	1	7	3	3	1	3	2	1	1	2	1	2	3	3	1	3	3	3	3	4	1	3	2	4	3	2	2	1	3	2	4	3	2	2	4	1	1	3	2	2	2	2
191	26	2	1	7	3	0	0	1	9	2	1	1	1	1	1	1	1	1	1	1	2	1	1	1	1	1	1	1	1	1	1	2	1	1	1	1	1	1	1	1	1	1	1	1	1	2	2	1	3
192	28	2	1	7	2	0	0	1	10	2	1	1	2	1	2	2	2	3	2	4	3	3	3	1	1	3	1	1	2	1	2	2	2	3	2	3	2	4	4	3	4	2	2	2	2	3	4	4	3
193	36	2	2	6	3	0	0	1	8	1	1	1	1	1	1	1	1	1	1	1	1	1	1	1	1	1	1	1	1	1	1	1	1	1	1	1	1	1	1	1	1	1	1	1	1	1	1	1	3
194	70	2	2	4	2	0	0	1	8		2	1	1	2	1	3	1	1	1	5	5	3	2	5	5	2	5	5	2	3	5	3	2	5	1	2	1	3	2	2	2	2	1	1	1	2	2	5	5
195	44	2	2	5	2	0	0	1	8	1	1	1	1	1	1	1	1	1	1	1	1	1	1	1	1	1	1	1	1	1	1	1	1	1	1	1	1	1	1	1	1	1	1	1	1	1	1	1	3
196	35	2	1	5	2	0	0	1		4	2	1	1	1	2	3	3	4	4	4	5	4	4	2	2	2	3	2	1	2	2	5	5	4	5	4	4	3	2	2	3	1	1	3	1	3	2	4	3
197	25	2	1	8	2	0	1	1	6	4	1	1	2	1	1	3	1	4	4	3	4	2	3	1	1	1	2	1	1	1	1	1	1	3	1	1	1	1	1	1	2	1	1	1	2	2	4	4	3
198	35	2	2	6	2	0	0	1	8	1	1	1	1	1	1	1	1	2	2	1	1	2	2	1	1	1	1	1	1	1	1	1	2	1	1	1	1	1	1	1	1	1	1	1	1	2	2	3	2
199	28	2	1	7	2	0	1	1	10	2	1	1	1	1	1	1	1	1	1	2	2	1	2	1	1	1	1	1	1	1	1	1	1	1	1	1	1	1	1	1	1	1	1	1	1	2	2	1	3
200	53	2	2	1	1	0	1	1	7	3	3	3	3	3	2	3	3	3	3	4	4	3	4	3	3	3	3	3	3	2	2	3	3	3	2	3	3	3	2	2	2	2	2	2	2	4	4	3	5
201	44	2	3	2	1	0	1	1	7	2	3	1	2	3	1	4	2	1	5	3	3	5	4	2	1	1	1	1	2	3	2	5	5	4	4	4	2	1	3	4	2	1	3	1	1	3	3	4	4
202	18	2	1	3	1	0	0	1	8	3	2	1	3	3	3	1	2	2	1	3	4	2	3	1	1	1	1	1	1	1	2	2	2	2	2	3	2	2	1	2	4	2	1	3	2	4	4	4	4
203	44	2	2	6	2	0	0	1	7	2	2	1	1	1	1	3	2	2	4	2	2	2	2	1	1	1	1	1	4	4	4	4	4	4	2	2	3	1	2	5	2	2	1	1	1	5	3	5	4
204	57	2	2	1	1	1	1	1	5	1	2	2	1	1	1	1	2	3	3	3	4	3	4	4	4	4	4	4	4	3	3	4	4	4	2	4	2	2	3	2	3	2	3	3	3	4	4	4	5
205	50	2	2	8	2	0	0	1	8	1	1	1	1	1	1	1	2			2	2		2									2	2							2									2
206	50	2	2	4	2	0	1	1	8	3	1	1	1	1	1	2	1	1	1	1	2	1	1	1	1	1	1	1	1	1	1	1	2	1	2	1	1	1	1	1	2	1	1	1	1	2	1	1	3
207	35	2	2	5	1	1	1	1	5	3	3	2	1	1	1	1	2	1	1	2	2	3	3	2	2	3	2	3	2	1	1	2	2	2	1	1	1	1	1	1	1	1	1	2	2	2	4	4	4
208	43	2		3	1	0	1	1	6	4	3	4		2	1	1	1	3	3	2	3	4	4	4	3	4	3	3	4	1	2	3	2	1	1	2	2	3	1	1	1	1	2	2	2	4	4	4	5
209	36	2	2	3	2	0	1	1	10	1	1	1	1	1	1	2	2	1	1	1	1	1	2	1	1	1	1	1	1	1	1	1	1	1	1	1	1	1	1	1	2	1	1	1	1	2	2	1	3
210	31	2	2	4	3	0	1	1	9	2	1	1	1	1	1	1	2	2	3	2	3	4	3	2	2	2	1	1	3	4	2	2	1	3	3	2	1	1	2	2	2	1	1	3	1	3	3	4	3
211	30	2	2	7		0	0	1	7	1	1	1	1	1	1	1	2	2	2	1	2	1	1	1	1	1	2	2	1	1	2	1	1	1	1	1	1	1	1	1	1	1	1	1	1	2	1	2	1
212	37	2	2	6	3	0	0	1	8	2	1	1	1	2	1	1	2	1	1	1	2	1	1	1	1	2	2	1	1	2	2	1	1	1	2	1	1	1	1	1	1	1	2	2	1	2	1	1	3
213	39	2	2	3	2	0	1	1	10	3	2	1	2	1	1	2	3	3	3	4	4	4	3	1	1	1	1	1	1	2	1	4	5	5	4	5	5	2	4	3	1	2	1	1	2	2	2	3	4
214	37	2	2	7	2	0	0	1	6	2	2	1	1	1	1	1	1	1	1	2	2	2	2	1	1	1	1	1	1	1	1	2	1	1	2	2	1	2	1	1	1	1	1	1	1	1	1	1	3
215	39	2	2	4	2	1	1	1	11	1	1	1	1	1	1	1	1	1	1	1	1	1	1	1	1	1	1	1	1	1	1	1	1	1	1	1	1	1	1	1	1	1	1	1	1	3	3	3	4
216	39	2	2	8	2	0	1	1	7	3	2	1	2	1	1	3	3	2	3	1	2	1	2	1	1	1	1	1	1	1	1	1	1	1	1	1	1	1	1	1	1	1	1	1	1	1	1	1	3
217	54	2	2	6	2	0	1	1	8	3	1	1	1	1	1	1	1	1	1	2	3	2	2	1	1	1	1	1	1	1	1	1	2	3	3	2	1	1	4	4	1	1	1	1	1	3	1	1	2
218	60	2	2	4	2	0	1	1	8	1	2	2	1	1	1	3	2	1	5	4	3	4	2	1	1	2	2	1	1	1	1	1	1	1	1	1	1	1	2	1	1	1	1	1	1	2	1	1	4
219	43	2	2	7	3	0	1	1	10	3	3	1	1	2	2	1	1	1	3	4	4	4	4	1	1	1	1	1	1	2	1	5	5	4	4	4	4	1	1	1	5	1	1	1	1	3	3	3	4
220	28	2	2	6	2	0	0	1	9	3	3	1	1	1	1	1	1	1	1	1	1	2	1	1	1	1	1	1	1	1	1	1	1	2	1	1	1	1	1	1	1	1	1	1	1	1	1	1	3
221	62	2	1	1	2	0	1	1	6	1	1	1	1	1	1	2	1	1	2		2	2	2	1	2	2	1	1	2	1		2	1	3	1	2	1	1	2	3	1	2		1	1	2	2	1	3
222	36	2	2	6	2	0	1	1	7	4	1	1	2	1	1	2	2	2	2	3	3	2	2	1	1	1	1	1	2	1	2	3	3	4	3	3	1	1	1	1	1	1	1	1	1	3	2	1	4
223	48	2	2	6	2	1	1	1	7	3	3	1	3	2	1	4	4	2	5	4	4	4	4	3	1	1	1	3	4	4	2	4	4	4	4	4	3	1	3	3	1	1	1	2	1	1	3	2	5
224	65	2	2	5	2	0	1	1	6	3	1	1	1	1	1	2	1	1	3	2	1	1	1	1	1	3	2	2	1	1	2	4	3	4	3	4	1	1	3	1	4	4	1	1	1	3	1	1	4
225	50	2	2	6	3	0	1	1	6	2	2	1	1	1	1	2	2	2	4	3	4		4	3	3	3	4	4	3	3	3	4	5	5	5	4	3	1	2	3	2	5	3	3	2	5	5	5	3
226	33	2	2	5	2	0	0	1	7	2	2	1	1	1	1	1	1	2	1	2	2	2	2	1	1	1	1	1	1	1	1	2	2	2	1	2	2	1	1	2	1	1	1	1	1	4	4	4	3
227	44	2	2	4	2	0	1	1	10	2	3	1	1	1	1	1	1	3	3	3	4	4	4	3	3	3	3	2	3	3	3	3	3	3	3	3	3	1	2	2	2	2	1	1	2	3	3	3	5
228	39	2	2	6	2	1	1	1	7	4	1	1	2	1	1	2	2	2	3	3	3	3	3	1	1	4	4	1	2	2	1	2	3	3	3	2	2	2	1	1	1	1	1	1	2	2	3	4	4
229	63	2	2	7					8	3	2	1	3	1	1	2	2	1	2	1	2	1	1	2	3	3	3	4	4	3	3	3	3	2	2	3	1	3	1	3	1	1	2	1	1	1	1	1	3
230	34	2	2	4	2	0	0	1	8	2	1	1	2	1	1	1	1	1	1	1	1	1	1	1	1	1	1	1	1	1	1	1	1	2	1	1	1	1	1	1	1	1	1	1	1	1	1	1	3
231	26	2	2	4	2	1	1	1	12	1	2	3	3	2	1	2	2	2	1	1	3	3	2	3	2	1	1	1	1	2	1	1	1	1	1	1	1	1	1	1	1	1	1	1	1	1	1	1	4
232	27	2	2	6	3	0	0	1	6	1	1	1	1	1	1	1	2	2	2	1	1	1	1	1	1	1	2	1	1	1	1	1	1	1	1	1	1	1	1	1	1	1	1	1	1	2	2	1	3
233	37	2	2	4	1	1	1	1	10	4	1	1	1	1	1	3	2	1	1	2	2	5	5	5	5	1	1	5	5	1	1	3		5	3	2	2	1	1	3	4	2	1	1	1	1	1	1	5
234	31	2	2	7	2	0	0	1	8	2	1	1	1	1	1	1	1	1	1	1	3	3	1	1	1	1	1	1	1	1	1	2	2	2	1	2	1	1	2	1	1	1	1	1	1	2	1	1	3
235	31	2	2	4	1	1	1	1	8	3	2	1	1	1	1	3	2	2	2	2	2	1	2	1	1	1	1	1	1	1	1	1	2	2	1	1	1	1	1	1	2	1	1	1	1	1	1	2	4
236	29	2	2	7	2	0	0	1	8	1	4		3	1	1	3	2	2	2	5	4	3	4	2	2	3	2	2	5
237	38	2	2	6	2	0	0	1	7	2	1	1	2	1	1	1	1	1	4	3		2	2	1	1	1	1	1	1	1	1	1	2	2	1	1	1	1	1	2	2	1	1	1	1	2	2	2	4
238	25	2	1	6	3	0	0	1	7	1	1	1	1	1	1	1	1	1	1	1	2	1	1	1	1	1	1	1	2	1	2	2	2	1	1	1	1	1	1	1	1	1	1	1	1	1	1	2	2
239	55	2	2	2	3	0	1	1	7	2	2	4	1	3	1	3	2	3	2	1	3	2	4	3	3	4	4	5	5	3	2	4	4	3	2	2	4	4	1	1	2	1	5	5	4	5	5	5	4
240	23	2	1	7	3	0	0	1	10	1	1	1	1	2	1	2	2	2	2	3	3	3	3	1	1	1	1	1	1	1	1	1	1	2	1	1	1	2	1	1	1	1	1	1	1	3	2	2	2
241	57	2	3	4	1	0	1	1	9	3	4	3	1	2	3	2	3	2	4	5	4	4	3	1	1	1	2	1	1	2	3	4	4	3	3	5	1	3	5	5	2	2	3	1	2	4	4	5	4
242	38	2	1	7	2	0	0	1	7	1	1	1	1	2	1	1	1	1	1	2	2	2	2	1	1	1	1	1	1	1	2	1	1	1	2	2	2	2	2	1	1	1	1	1	1	2	3	2	2
243	43	2	2	7	2	0	0	1	6	1	1	1	1	1	1	1	1	1	1	1	4	1	3	1	1	1	1	1	1	1	2	2	5	1	4	4	5	4	1	1	5	1	1	1	1	2	2	1	3
244	31	2	1	7	2	0	1	1	6	1	1	2	1	1	1	2	1	1	2	2	3	1	2	1	1	2	3	1	1	1	1	1	1	1	2	1	1	1	3	2	1	1	1	1	1	2	2	1	2
245	25	2	2	6	3	0	0	1	7	1	1	1	1	1	1	1	1	1	1	1	2	1		1		1	3	1	2	1	2	1	1	1	1	1	1	1	1	1	1	1	1	1	1	1	1	1	1
246	24	2	1	7	3	0	0	1	9	2	2	1	2		1	1	2	1	1	1	2	1	1	1	1	1	1	1	1	1	1	2	1	2	2	1	1	2	1	1	1	2	1	1	1	3	2	1	2
247	25	2	1	6	3	0	0	1	9	2	1	1	1	1	1	1	1	1	1	1	2	1	2	1	1	1	1	1	1	1	1	2	2	2	2	1	1	1	1	1	1	1	1	1	1	1	1	1	3
248	24	2	1	6	3	0	0	1	9	2	1	1	1	1	1	1	1	1	1	2	2	1	3	1	1	1	1	1	1	1	2	2	2	1	1	1	1	1	1	1	1	1	1	1	1	1	3	1	2
249	47	2	2	4	2	0	0	1	7	1	1	1	1	1	1	1	1	1	1	1	2	1	1	1	1	1	1	1	1	1	1	1	2	1	1	1	1	1	1	1	1	1	1	1	1	1	1	1	4
250	48	2	2	7	3	0	1	1	8	2	1	2	2	2	1	2	1	2	2	1	1	1	2	1	2	3	3	3	2	2	3	2	3	1	1	1	1	1	1	1	1	1	1	1	1	1	1	1	3
251	23	2	2	4	2	0	1	1	9	2	4	1	1	2	1	4	1	1	5	2	4	2	2	1	1	2	2	1	1	1	2	1	1	3	1	1	1	1	1	1	2	1	1	1	3	4	2	4	3
252	22	2	1	4	2	0	1	1	8	2	1	1	1	1	1	3	2	3	3	3	2	3	2	1	1	1	1	1	2	1	1	1	2	1	3	2	2	1	1	1	1	2	1	1	1	3	4	3	4
253	24	2	2	4	2	0	0	1	5	3	2	1	1	1	1	2	2	2	1	2	3	2	2	2	2	3	3	2	2	1	2	2	2	1	1	1	2	2	2	2	3	2	1	1	1	2	2	1	4
254	37	2	3	4	3	0	1	1		3	2	1	1	1	1	3	2	3	3	1	2	1	2	1	1	1	1	1	1	1	1	1	1	2	1	1	1	1	1	1	1	1	1	1	1	2	1	1	3
255	33	2	2	4	1	1	1	1	8	3	1	1	1	1	2	3	3	3	3	2	2	2	2	1	1	1	1	1	1	1	1	2	2	2	1	1	1	1	1	1	1	1	1	1	1	3	1	1	4
256	49	2	2	5	2	0	1	1	8	3	1	1	2	2	1	3	2	2	2	2	2	1	2	1	1	2	2	1	1	1	1	2	3	3	3	2	1	1	1	2	2	1	1	1	1	4	3	3	4
257	40	2	2	3	2	0	1	1	10	2	1	1	1	3	1	3	3	3	2	2	2	1	2	1	1	1	1	1	1	1	1	2	2	1	2	1	1	1	1	1	1	1	1	1	1	3	2	1	3
258	27	2	1	7	2	0	1	1	10	5	5	3	2	2	2	4	3	3	3	2	4	3	3	2	2	2	3	2	2	3	2	3	1	1	1	1	1	1	1	1	1	2	1	1	1	3	4	4	4
259	47	2	2	5	2	1	1	1		1	1	1	1	1	1	1	1	1	1	1	1	1	2	1	1	1	1	1	1	1	1	5	3	5	3	5		1	1	1		1	1	1	1	3	1	1	4
260	34	2	2	6	2	0	1	1	8	3	1	1	1	1	1	4	2	3	2	4	4	2	2	1	1	1	1	1	1	1	1	1	1	1	1	1	1	1	2	1	1	1	1	1	1	2	2	3	3
261	28	2	1	6	2	0	1	1	7	1	3	1	1	1	2	3		1	2	2	1	1	2	1	1	1	1	1	1	1	1	2	2	2	3	2	1	1	1	2	1	3	1	1	3	3	3	3	3
262	24	2	2	6	3	0	0	1	7	2	2	1	1	1	1	1	1	1	2	1	1	1	1	1	1	1	1	1	1	1	1	1	1	1	1	1	1	1	1	1	1	2	1	1	1	1	1	1	3
263	42	2	2	6	2	0	0	1	8	4	4	2	2	1	3	2	1	1	1	5	5	5	5	5	5	5	5	5	5	5	5	5	5	2	2	5	5	5	2	2	5	2	2	2	2	5	5	5	5
264	24	2	1	6	2	0	1	1	10	2	1	3	1	1	3	1	1	1	1	1	2	3	3	1	1	1	1	1	1	1	1	1	1	3	1	1	1	1	1	1	3	3	1	1	1	1	3	3	3
265	38	2	1	7	2	0	1	1	10	3	4	2	3	2	2	3	3	2	3	4	3	3	4	3	3	4	3	4	3	2	1	2	3	1	1	1	1	1	1	1	1	1	1	2	1	3	3	2	4
266	41	2	2	4	2	1	1	1	8	3	2	1	1	1	1	3	2	1	2	2	2	2	2	1	1	1	1	1	2	1	2	1	2	2	2	1	1	1	1	2	2	1	1	1	1	2	1	1	4
267	48	2	2	4	2	1	0	1	8	3	1	1	2	1	1	1	1	1	1	1	3	2	1	1	1	1	1	1	1	1	1	3	2	1	2	1	1	1	4	1	1	1	1	1	1	3	2	1	4
268	31	2	2	3	1	0	1	1	10	3	1	1	1	2	1	1	3	1	3	1	1	1	2	1	1	1	1	1	1	1	1	1	1	2	1	1	1	1	1	1	1	1	1	1	1	2	2	1	4
269	41	2	2	4	2	0	0	1	14	1	1	1	1	1	1	2	2	1	2	2	2	2	2	2	2	1	2	2	2	1	1	2	2	1	1	1	1	1	2	1	2		1	1	2	2	2	1	3
270	43	2	1	2	2	0	1	1	8	2	1	1	1	1	1	1	1	2	1	1	2	1	2	2	1	2	3	2	2	1	1	1	1	1	1	1	1	1	1	1	1	1	1	1	1	2	3	2	4
271	51	2	2	1	2	1	1	1	8	2	2	2	2	1	1	1	1	1	1	1	1	1	1	1	1	1	2	2	3	1	2	2	1	1	1	1	1	1	1	1	1	1	1	1	1	2	3	2	3
272	50	2	2	4	2	0	0	1	8	4	1	1	1	1	1	2	1	2	3	2	3	3	2	2	1	1	1	1	3	1	1	2	2	2	2	2	1	1	1	1	1	3	1	1	1	1	1	1	3
273	25	2	1	7	3	0	0	1	8	3	1	1	1	3	2	2	3	1	3	3	4	2	3	2	2	1	1	1	3	1	2	3	2	3	1	2	1	2	2	1	3	1	2	1	2	2	3	3	3
274	23	2	2	6	3	0	0	1	7	3	2	1	2	1	1	1	2	2	1	1	3	1	2	1	1	2	1	1	1	1	2	2	2	3	2	2	1	2	2	2	1	1	1	1	1	2	2	1	2
275	22	2	1	4	2		1	1	11	2	1	1	1	1	1	2	3	1	3	4	3	1	1	1	1	1	1	1	1	1	2	4	1	2	2	1	1	1	1	1	1	2	1	1	1	1	1	1	2
276	33	2	2	6	2	0	0	1	10	2	2	1	1	1	2	2	2	2	2	2	3	3	3	2	2	2	2	2	2	1	2	2	2	3	3	3	3	2	2	1	1	2	1	1	1	3	3	3	4
277	20	2	1	4	2	1	1	1	8	4	1	5	1	1	1	1	1	1	3	5	5	5	5	5	5	5	3	1	5	1	1	5	5	5	5	4	5	1	1	1	5		1	1	1	5	5	5	3
278	39	2	2	5	2	0	1	1	7	1	3	1	3	1	1	2	3	4	4	4	5	3	3	3	3	3	3	3	3	3	4	2	2	3	1	2	2	1	3	1	3	2	1	1	2	2	1	3	3
279	44	2	2	4	2	0	0	1	7	2	1	1	1	1	1	3	1	1	1	1	3	2	1	1	1	1	1	1	1	1	1	2	1	4	1	1	2	1	1	1	1	1	1	1	1	1	1	1	3
280	19	2	1	4	2	0	0	1	10	1	1	1	1	1	1	1	1	1	1	2	3	1	2	1	1	1	1	1	1	1	1	2	2	1	1	1	1	1	2	1	1	1	1	1	1	1	1	1	1
281	33	2	2	6	2	0	0	1	8	2	1	1	1	3	1	1	1	1	1	3	3	1	2	1	1	1	1	1	1	3	1	1	1	1	1	2	1	1	1	1	1	1	1	1	1	1	1	3	2
282	42	2	2	4	2	0	0	1	8	3	1	1	1	1	1	2	2	1	2	3	3	3	2	1	1	2	2	1	1	1	1	2	3	2	2	2	2	2	1	2	2	1	1	1	1	2	2	2	3
283	53	2	2	5	3	0	0	1	8	1	1	1	1	1	1	2	2	2	1	1	2	1	1	2	1	1	1	2	1	1	1	2	2	2	2	2	2	1	3	3	1	1	1	1	1	2	2	2	3
284	19	2	1	4	2	0	0	1	9	1	2	1	1	1	1	1	1	1	1	2	1	1	1	1	1	1	1	1	1	1	1	2	3		1	2	1	1	1	1	1	1	1	1	1	2	1	1	1
285	44	2	2	2	2	0	0	1	6	3	2	1	1	1	1	1	1	1	1	2	2	1	1	1	1	1	1	2	1	1	2	2	2	2	1	1	2	1	1	1	1	1	1	1	2	1	1	1	2
286	44	2	2	6	2	0	1	1	9	2	1	1	1	4	1	2	2	2	2	2	2	1	1	1	1	1	1	1	1	1	1	3	3	3	3	2	1	1	1	1	4	1	1	1	1	1	1	1	4
287	32	2	2	7	3	0	0	1	6	2	1	1	1	1	1	1	1	1	1	1	1	1	1	1	1	1	1	1	1	1	1	1	1	1	1	1	1	1	1	1	1	1	1	1	1	1	1	1	1
288	51	2	2	4	2	1	1	1	10	1	1	1	1	1	3	1	1	1	1	1	2	3	3	1	1	1	2	1	1	3	2	4	3	4	1	3	1	1	2	2	2	3	3	1	2	3	3	3	4
289	28	2	2	6	2	1	1	1	12	1	1	3	1	1	3	1		1	3	4	4	3	2	1	1	1	1	3	3	3	1	1	1	3	5	1	1	1	1	1	1	1	3	1	3	1	2	1	4
290	46	2	2	5	3	1	0	1	10	3	1	1	1	1	1	1	1	1	1	1	1	2	1	1	1	1	1	1	1	3	1	2	2	1	3		2	1	1	1	1	2	1	1	1	1	2	2	2
291	38	2	2	6	2	0	0	1	8	1	1	1	1	1	2	2	1	1		2	3	3	4	1	1	1	1	1	2	2	2	3	3	3	3	2	1	1	1	1	1	1	1	1	1	3	3	2	3
292	35	2	2	4	1	1	0	1	12	3	2	1	2	3	3	2	2	1	1	4	4	4	4	2	3	2	1	3	2	2	2	3	3	3	2	4	3	3	3	2	3	3	1	1	2	3	3	2	4
293	31	2	2	5	2	0	0	1	8	2	1	1	3	1	1	2	1	2	2	2	2	2	2	1	1	2	2	2	2	3	4	3	3	3	3	3	3	3	3	3	3	2	2	2	2	2	2	2	1
294	36	2	2	4	2	0	0	1		2	1	1	1	1	1	1	1	1	1	1	1	1	1	1	1	1	1	1	1	1	1	1	1	1	1	1	1	1	1	1	1	1	1	1	2		1	1	3
295	29	2	1	6	2	1	0	3	9	4	2	1	1	1	3	1	1	1	2	2	4		3	2	2	1	1	2	3	2	3	1	1	2	3	3	1	2	3	3	2	2	2	1	2	3	4	4	3
296	20	2	1	4	2	0	0	1	11	1	1	1	1	1	1	1	1	1	1	1	1	1	1	1	1	1	1	1	1	1	1	1	1	1	1	1	1	1	2	1	1	2	1	1	1	1	1	1	2
297	37	2	2	6	2	0	0	1	7	2	1	1	1	1	1	1	1	1	1	1	2	1	2	1	1	1	1	1	1	1	1	1	1	2	1	2		2		1	3	1		1	1	1	1	1	3
298	29	2	1	6	2		1	1	7	3	1	1	1	1	1	2	1	1	3	1	2	2	1	2	2	2	2	1	5	4	2	5	1	1	5	1	1	1	2	1	1	4	1	1	3	2	1	1	2
299	25	2	1	6	3	0	0	1	10	3	1	3	2	1	1	1	1	1	1	3	3	2	2	1	1	1	1	1	1	2	1	2	2	2	1	2	1	1	1	2	2	1	1	1	1	1	2	3	2
300	32	2	1	6	2	1	1	1	8	3	1	1	1	2	1	1	1	1	2	1	2	2	2	1	1	1	2	1	1	1	2	3	3	3	2	2	2	1	1	1	1	2	1	1	1	3	2	1	2
301	38	2	2	4	2	0	0	1	13	3	2	1	1	1	1		1	2	2	3	2	2	3	1	1	3	1	1	1	1	3	1	1	3	2	3	3	1	4	1	1	1	1	1	1	1	2	2	3
302	43	2	2	4	1	1	1	1	6	4	2	1	1	1	1	5	4	2	5	2	2	2	3	2	2	2	3	3	3	3	3	4	4	5	5	3	3	4	3	3	3	4	2	2	3	2	2	3	4
303	51	2	2	4	1	1	1	1	6	1	3	1	2	4	3	2	2	2	2	3	4	3	3	2	2	2	3	3	4	2		3	3	4	4	4	3	2	5	5	3	3		3	4	4	3	2	4
304	55	2	2	6	2	0	1	1	8	3	2	1	1	1	1	2	1	1	3	3	3	1	2	1	1	1	2	1	2	2	1	2	2	1	2	2	2	1	2	1	2	2	1	2	1	2	2	2	2
305	36	2	1	7	2	0	0	1	6	2	2	1	1	1	1	2	2	2	1	4	4	3	3	2	1	2	1	1	1	2	2	3	2	1	1	3	1	1	1	1	1	2	1	1	1	2	2	4	2
306	54	2	2	6	2	0	0	1	3	2	1	1	1	1	1	1	1	1	2	4	4	3	3	1	1	1	1	1	1	1	2	2	2	2	2	2	1	2	5	5	2	2	1	1	1	2	3	2	4
307	25	2	2	7	3	0	0	1	10	3	2	2	1	1	1	1	1	1	3	4	3	2	1	1	1	1	1	1	1	1	1	1	1	2	2	2	4	1	1	1	3	2	1	1	1	2	2	1	3
308	47	2	2	4	3	0	0	1	6	2	1	1	1	1	1	1	1	1	1	3	3	4	2	1	1	1	1	1	1	1	1	2	1	4	2	1	1	1	3	1	3	1	1	1	1	1	2	1	3
309	25	2	1	6	2	0	1	1	8	2	2	1	2	1	1	3	3	3	3	3	3	2	2	3	2	3	4	3	2	1	1	4	4	3	1	4	2	1	1	1	1	1	1	1	1	2	2	1	3
310	47	2	2	4	2	1	1	1	6	2	3	1	1	1	1	1	2	1	1	2	1	1	1	1	1	1	1	1	1	1	2	3	3	3	3	2	1	1	1	2	2	1	1	1	1	2	1	1	4
311	19	2	1	4	2	1	0	1	11	2	1	1	1	1	1	1	2	1	1	2	2	4	2	1	1	1	1	2	1	1	2	2	1	2	1	1	1	3	1	2	1	2	1	1	1	2	3	3	3
312	48	2	2	2	1	1		1	9	3	2	1	1	1	1	1	1	1	1	2	2	2	3					2			2		5	4	3	3	3		2		3	2			2	4	4	3	4
313	34	2	2	4	1	1	0	1	6	1	2	5	1	2	3	2	4	3	3	4	5	5	5	3	2	2	3	3	4	3	3	2	2	4	1	4	1	3	4	5	5	1	3	1	2	5	5	5	4
314	40	2	2	2	2	1	0	1	10	2	3	2	2	2	3	5	5	5	5	3	3	3	2	4	3	3	3	3	2	2	2	4	4	3	5	3	4	2	4	3	2	2	2	2	2	2	3	4	3
315	35	2	2	7	2	0	0	1	7	3	3	1	2	1	1	2	2	2	2	1	2	1	1	1	1	1	1	1	1	1	2	2	3	3	3	2	1	1	1	1	1	1	1	1	1	1	1	1	2
316	30	2	1	7	2	0	1	1	7	2	2	1	2	1	1	1	2	2	1	1	1	1	1	1	1	1	1	1	1	1	1	2	1	1	2	1	1	1	1	1	1	1	1	1	1	1	1	1	2
317	37	2	2	2	2				5	2	2	1	1	2	1	1	1	2	1	3	2	4	4	1	1	1	1	1	1	1	1	3	4	2	4	2	2	1	1	1	4	1	1	1	1	4	4	4	4
318	60	2	2	4	1	0	1	1		3	3	1	2	4	3	4	4	5	5	4	4	5	5	4	4	4	4	4	3	2	4	5	5	5	4	4	4	3	2	3	2	2	2		4	4	4	5	5
319	33	2	2	2	3	0	0	1	8	1	3	1	1	1	1	1	2	2		3	3	3	2	1	1	1	1	1	1	2	1	3	2	3	2	3	2	1	1	2	2	2	1	1	1	2	1	1	3
320	38	2	2	1	1	0	0	1	8	4	3	1	3	1	2	2	3	2	1	4	4	3	2		4	3	3	4	3	3	2	3	3	3	3	2	3	2	2	2	4	3	1	1	2	2	2	3	3
321	44	2	2	4	1	0	0	1	6	3	2	1	1	3	1	2	1	1	1	2	5	1	1	1	1	1	1	1	1	1	1	2	1	3	2	1	1	1	1	1	1	1	1	1	1	2	1	1	1
322	19	2	1	4	1	0	0	1	7	4	1	1	1	1	1	5	4	1	2	2	4	2	2	3	1	1	2	4	1	1	1	1	1	1	2	1	1	1	1	1	5	1	1	1	1	2	1	1	1
323	25	2	1	7	3	0	0	1	8	2	2	1	1	1	1	2	2	2	1	2	2	1	2	1	1	1	1	2	2	1	1	2	2	2	1	2	1	1	1	2	2	1	1	1	1	1	1	2	3
324	47	2	2	4	2	0	1	1	6	3	1	1	1	1	1	2	1	1	1	2	1	1	1	1	1	1	1	1	1	1	1	1	4	3	1	1	1	1	1	1	1	1	1	1	1	1	1	1	3
325	25	2	2	7	2	0	0	1	8	2	1	1	1	1	1	1	1	1	1	3	3	1	3	1	1	1	1	1	1	1	1	2	2	2	1	2	1	1	1	1	1	1	1	1	1	1	2	1	3
326	27	2	2	7	3	0	0	1	8	2	1	1	2	1	1	1	1	1	1	3	2	1	2	1	1	1	1	1	1	1	1	1	1	1	2	1	1	1	1	1	1	1	1	1	1	1	2	1	2
327	35	2	2	5	2	0	0	1	6	3	2	1	1	1	1	1	1	1	1	2	3	2	2	1	1	4	4	2	2	2	2	2	3	1	1	1	2	1	1	1	2	1	1	1	1	2	2	2	3
328	34	2	2	6	2	0	0	1	8	1	1	1	1	1	1	1	1	1	1	2		1	2	1	1	1	1	1	1	1	1	1	1	2	1	2	1	1	1	1	1	1	1	1	1	2	2	1	3
329	39	2	2	6	2	0	1	1	8	1	1	1	1	1	1	1	1	3	1	3	3	1	3	1	1	2	1	1	2	2	2		3	2	2	2	1	1	2	1	1	3	1	1	1	4	4	5	4
330	32	2	2	6	2			1	9	2	1	1	1	1	1	4	3	2	3		3	1	2	1	1	1	1	2	2	2	2	2	1	5	1	5	1	1	1	1	4	1	1	1	1	2	2	2	4
331	40	2	2	2	1		0	1	5	3	1	1	1	1	1	1	1	1	1	1	1	1	1	1	1	1	1	1	1	1	1	1	1	1	1	1	1	1	1	1	1	1	1	1	1	1	1	1	3
332	44	2	2	6	2	0	1	1	7	2	2	2	1	1	1	1	1	3	2	3	4	3	3	1	1	1	1	1	1	1	1	2	2	2	1	2	1	1	1	1	2	1	1	1	2	2	1	1	4
333	25	2	1	7	2	0	1	1	11	2	1	1	1	1	1	2	1	2	1	3	2	1	2	2	1	1	1	1	1	1	1	1	1	3	1	1	1	1	1	1	1	1	1	1	3	3	2	3	3
334	27	2	1	8		0	1	1	10	2	1	1	1	1	1	2	1	1	1	1	2	2	2	2	2	3	3	2	2	2	1	3	3	3	3	3	3	2	1	1	1	1	1	1	1	1	2	2	2
335	27	2	1	7	2	0	0	1	7	4	2	1	2	2	2	3	2	2	1	1	2	1	2	1	1	1	1	1	1	1	1	1	1	1	1	1	1	1	1	1	1	1	1	1	1	1	1	1	4
336	53	2	2	5	3	0	0	1	9	1	1	1	1	1	1	1	1	1	1	1	1	1	1	1	1	1	1	1	1	2	1	2	2	1	1	1	1	1	1	1	1	1	1	1	1	2	2	1	2
337	37	2	2	4	2	0	0	1	8	1	1	1	1	1	1	1	1	1	1	1	1	1	1	1	1	1	1	1	1	1	1	1	1	1	1	1	1	1	1	1	1	1	1	1	1	1	1	1	3
338	26	2	1	7	2	0	1	1	6	3	3	1	1	1	1	2	1	1	1	1	4	1	4	1	1	1	1	2	2	1	1		3	3	3	3	3	1	1	1	2	1	1	1	1	3	3	3	3
339	56	2	2	2	2	0	0	1	7	2	1	1	1	1	1	2	2	2	2	2	2	1	2	1	1	2	1	2	1	2	1	2	2	2	2	2	1	1	1	1	1	1	2	2	1	3	3	3	4
340	36	2	2	6	2	0	0	1	7	2	1	1	1	2	1	1	1	1	1	2	3	2	1	1	1	1	2	1	1	1	1	1	1	2	2	2	1	1	1	1	2	1	2	1	1	1	2	1	3
341	43	2	2	6	2	0	1	1	6	3	1	1	1	1	1	3	1	1	1	1	2	2	2	1	1	1	1	3	3	1	1	3	4	3	4	1	1	1	1	1	1	2	1	1	1	1	1	2	4
342	66	2	2	1	1	1	1	1	5	3	3	3	3	3	2	4	4	4	4	4	4	3	4	3	4	3	3	2	3	3	3	4	4	4	4	4	3	4	3	2	1	1	2	2	3	4	4	4	5
343	63	2	2	2	2	0	1	1	7	1	2	1	1	1	1	3	3	3	2	3	4	1	3	2	1	2	2	1	1	2	2	3	3	1	1	3	2	1	1	1	1	1	2	2	1	3	3	1	4
344	33	2	2	7	3	0	1	1	5	2	1	1	1	1	1	2	2	2	1	2	1	1	1	1	1	1	1	1	1	1	1	2	2	1	1	2	1	1	1	1	1	1	1	1	1	2	2	2	3
345	65	2	2	3	3	0	1	1	7	4	3	2	2	1	1	3	3	2	3	3	3	3	3	3	2	3	3	2	3	2	2	4	4	4	3	4	3	3	1	1	1	1	1	1	1	4	4	4	4
346	42	2	2	4	3	0	0	1	8	2	1	1	1	1	1	2	2	2	1	1	1	1	1	1	1	1	1	1	1	1	1	2	1	1	1	1	1	1	1	1	1	1	1	1	1	1	1	1	2
347	38	2	2	4	1	0	0	1	6	2	3	1	1	1	1	2	2	2	2	1	2	1	2	1	1	1	1	1	1	1	1	2	2	2	1	2	1	1	1	1	1	1	1	1	1	2	3	1	4
348	30	2	1	7	1	0	0	1	7	1	1	1	1	1	1	3	2	2	1	1	1	1	1	1	1	1	1	1	1	1	1	1	1	1	1	1	1	1	1	1	1	1	1	1	1	2	2	1	3
349	63	2	2	1	1	0	1	1	5	3	4	2	2	2	2	3	3	4	3	3	3	2	4	4	4	3	3	2	3	2	3	4	4	4	3	4	4	2	2	2	3	2	2	2	2	4	4	2	5
350	25	2	1	4	3	0	0	1	8	2	1	1	2	3	1	1	2	1	1	2	2	1	2	1	1	1	1	1	1	1	1	1	1	1	1	1	1	1	3	1	2	1	1	1	1	2	2	1	2
351	41	2	2	6	3	0	0	1	7	4	3	1	1	1	1	1	3	1	1	3	3	1	2	1	3	3	2	1	2	2	1	1	1	1	3	1	2	1	2	1	3	1	1	1	1	1	1	1	2
352	41	2	2	2	2	1	0	1	12	3	2	4		3	2	4	1	1	3	2	2	2	2	2	3	3	2	2	1	1	2		2	3	2	3	3	2	2		4	4	3	1	2	3	3	3	3
353	43	2	2	6	2	0	1	1	7	3	2	1	1	1	1	2	1	1	1	3	3	3	4	2	1	1	1	1	2	1	1	2	2	2	1	2	1	1	1	2	1	1	1	1	1	1	1	1	4
354	35	2	2	6	2	0	1	1	7	4	2	1	1	2	1	3	2	1	3	2	3	3	3	2	1	3	3	2	3	2	3	3	3	2	2	2	2	1	3	1	3	2	1	1	2	3	3	2	3
355	38	2	2	6	2	0	0	1	10	1	1	1	1	1	1	1	1	1	1	2	2	2	2	3	3	1	1	1	2	1	1	1	1	1	1	1	1	1	1	1	1	2	1	2	1	3	3	2	1
356	52	2	2	5	2	0	0	1	6	1	1	1	1	1	1	1	1	1	1	3	3	4	5	3	3	4	3	3	4	4	3	4	4	1	4	3	4	5	5	5	5	4	1	1	1	4	4	4	4
357	43	2	2	4	1	1	1	3	10	4	3	2	2	1	1	1	2	3	2	3	4	4	4	3	3	4	3	4	3	2	3	3	3	4	3	4	3	1	1	1	1	1	2	3	3	3	5	5	5
358	26	2	2	6	2	0	0	1	8	2	2	1	1	1	1	1	2	1	2	2	3	2	2	1	1	2	1	1	2	1	2	3	2	2	2	2	2	1	2	1	1	1	1	1	1	1	1	1	3
359	45	2	2	4	3	0	0	1	8	2	1	1	1	1	1	1	1	1	2	1	1	1	1	1	1	1	1	1	1	1	1	1	2	2	1	1	1	1	1	1	4	1	1	1	1	1	1	1	1
360	18	2	1	4	3	1	0	1	10	3	5	1	2	5	5	1	5	1	1	5	5	5	5	1	1	4	4	1	1	1	1	1	1	1	1	3	1	1	1	1	1	2	1	1	1	5	5	3	4
361	52	2	2	3		0	1	1	6	3	2	1	1	1	1	3	1	1	2	1	1	1	1	1	1	3	2	2	2	1	2	2	2	2	2	1	1	1	1	1	1	1	1	1	1	2	1	1	3
362	49	2	2	1	2	0	0	1	6	2	2	1	1	2	1	3	1	3	3	3	3	1	3	1	1	1	2	2	1	1	1	4	3	3	3	3	1	1	4	3	2	1	1	1	1	3	2	1	4
363	51	2	2	5		0	0	1	9	2	2	1	1	1	1	1	1	1	1	1	1	1	1	1	1	2	2	2	1	1	1	2	2	2	1	1	1	1	1	1	1	1	1	1	1	1	1	1	3
364	29	2	1	7	3	0	1	1	10	2	3	2	2	4	1	2	2	1	3	2	3	2	2	1	2	1	2	1	1	1	1	1	1	1	1	1	1	1	1	1	1	1	1	1	1	2	3	2	4
365	40	2	2	6	2	0	0	1	8	1	1	1	1	1	1	1	1	1	1	1	1	1	3	1	1	1	1	1	1	1	1	1	3	1	1	1	1	1	1	1	1	1	1	1		3	2	1	4
366	41	2	2	5	3	0	1	1	8	2	1	1	1	2	1	2	2	2	2	2	3		3	1	1	1	2	2	2	1	3	3	3	3	1	3	3	1	1	1	1	1	1	1	2	1	1	1	4
367	46	2	2	8	2	1	0	1	8	5	1	1	1	1	1	1	2	1	1	2	3	2	3	1	1	1	1	1	1	1	1	2	3	4	2	2	1	1	1	1	1	1	1	1	1	2	2	1	3
368	48	2	2	6		0	0	1	6	1	1	1	1	1	1	1	1	1	1	1	2	2	3	1	1	2	2	1	2	2	1	1	4	4	2	2	1	1	1	1	4	1	1	1	1	2	2	2	3
369	46	2	2	4	3	0	0	1	10	1	1	1	1	1	1	1	1	1	1	2	1	1	2	1	1	1	1	1	1	1	1	2	3	1	2	2	1	1	1	1	1	1	1	1	1	2	2	2	3
370	27	2	2	6	2	0	0	1	8	3	1	1	1	3	1	1	1	1	1	1	3	1	3	1	1	1	1	1	1	1	1	1	1	1	1	1	1	1	1	1	1	1	1	1	1	1	1	1	3
371	45	2	2	6	2	0	0	1	6	3	3	4	4	2	4	4	2	2	2	4	4	4	4	2	1	2	2	1	2	2	1	4	4	4	4	4	3	1	1	1	2	3	1	2	2	2	3	4	5
372	54	2	2	4	2	0	0	1	5	1	1	1	1	1	1	1	1	1	4	1	1	1	1	1	1	1	1	1	1	1	1	1	1	3	4	2	1	1	5		1	2	1	1	1	3	1	1	3
373	44	2	2	2	3	0	0	1	8	1	1	1	1	1	1	1	1	1	1	2	2	1	2	1	1	1	1	2	1	1	1	2	1	3	1	2	2	1	1	1	2	1	1	1	2	2	2	1	2
374	53	2	2	4	2	0	1	1	10	1	2	1	1	1	1	2	3	3	3	3	3	3	3	4	4	3	3	3	4	2	3	2	3	4	1	4	2	1	1	1	1	1	3	3	3	5	5	4	5
375	25	2	1	4	2	0	0	1	10	1	1	1	1	1	1	1	2	1	1	2	2	2	2	1	1	1	1	2	2	1	1	2	1	1	1	1	2	1	1	1	1	1	1	1	1	1	2	2	2
376	39	2	2	4	2	1	1	1	8	3	1	1	1	1	2	2	2	1	3	3	3	3	3	3	2	1	1	1	1	1	1	4	3	2	3	1	1	1	1	1	1	1	1	1	1	3	3	3	3
377	28	2	2	4	3	0	0	1	10	2	1	1	1	2	1	3	2	2	2	2	2	1	2	2	2	1	1	2	3	4	3	2	2	2	2	2	1	1	1	1	1	1	1	1	1	1	1	1	3
378	33	2	2	6	3	0	0	1	7	1	1	1	1	1	1	1	1	1	1	1	1	1	1	1	1	1	1	1	1	1	1	1	1	2	1	1	1	1	1	1	1	1	1	1	1	1	1	1	2
379	42	2	2	7	2	0	0	1	6	2	2	3	2	1	2	2	2	2	2	4	4	3	4	2	2	3	3	3	2	2	2	4	5	5	2	5	1	2	4	2	2	2	2	2	3	5	5	2	5
380	25	2	1	3	2	0	0	1	8	2	2	1	1	2	1	3	3	2	4	2	1	2	1	2	2	1	1	2	3	1	1	2	1	4	1	2	2	1	1	2	2	1	3	1	1	1	2	1	3
381	43	2	2	6	2	1	1	3	9	2	1	1	1	1	1	3	1	1	1	1	3	2	2	1	1	1	1	1	1	1	2	3	3	3	1	2	1	1	2		1	2	1	1	1	2	2	2	3
382	40	2	1	5	1	0	0	1	4	1	1	1	1	1	1	1	1	1	1	1	1	1	1	1	1	1	1	1	1	1	1	1	1	1	1	1	1	1	2	1	1	2	1	1	1	1	1	1	2
383	34	2	1	6	1	0	1	1	10	3	4	1	3	1	1	3	4	2	1	3	2	1	4	1	1	1	1	1	1	1	1	2	2	1	1	2	2	1	1	1	2	4	1	1	1	2	2	2	4
384	28	2	2	7	2	0	1	1	9	1	1	2	3	2	1	4	3	4	4	2	4	2	2	1	1	1	1	1	1	2	2	2	1	2	1	1	1	1	2	1	1	1	1	1	1	1	1	1	3
385	39	2	2	7	2	0	1	1	9	1	1	2	3	2	1	4	3	4	4	2	4	2	2	1	1	1	1	1	1	2	2	2	1	2	1	1	1	1	2	1	1	1	1	1	1	1	1	1	3
386	18	2	1	4	2	0	0	1	9	1	3	1	1	1	1	3	1	1	1	2	3	1	2	1	1	1	1	1	1	1	1	1	1	4	2	1	3	2	1	1	1	1	1	1	1	1	3	2	1
387	49	2	2	5	3	0	0	1	7	2	1	1	1	1	2	2	1	2	1	2	2	1	1	1	1	1	1	2	2	1	1	2	2	2	1	2	1	1	1	2	1	1	1	1	1	1	2	2	3
388	31	2	2	7	3	0	0	1	9	2	2	2	1	1	1	2	2	3	1	2	2	2	2	2	2	1	1	2	2	1	2	2	2	2	1	2	1	1	1	2	2	1	1	1	1	1	1	2	3
389	21	2	1	6	2	0	0	1	9	1	1	1	1	1	2	3	2	2	1	1	1	1	1	1	1	1	1	1	1	1	1	1	1	1	1	1	1	1	1	1	1	2	1	1	1	1	1	1	3
390	42	2	2	6		1	1	3	10	2	1	1	1	1	1	3	1	1	1	1	3	2	2	1	1	1	1	1	1	1	2	3	3	3	1	2	1	1	2		1	2	1	1	1	2	2	2	3
391	24	2	1	1	2	0	0	1	9	2	1	1	1	1	1	1	1	1	1	1	1	2	2	1	1	1	1	1	1	1	1	2	2	1	1	1	1	1	1	2	1	1	1	1	1	1	2	1	3
392	18	2	1	4	2	0	0	1	8	1	1	1	1	1	1	1	1	1	1	1	1	1	1	1	1	1	1	1	1	1	1	1	1	1	1	1	1	1	1	1	1	1	1	1	1	1	1	1	1
393	25	2	1	4	2	0	0	1	8	2	1	1	1	1	1	1	1	1	1	1	1	1	1	1	1	1	1	1	1	1	1	1	1	2	1	1	1	1	1	1	1	1	1	1	1	1	1	1	3
394	58	2	2	2	1	1	1	3	12	4	4	5	4	4	3	4	4	4	4	3	3	4	3	4	3	4	4	4	4	3	4	3	3	3	2	3	1	1	1	1	1	1	3	3	4	3	4	4	5
395	36	2	2	5	2	0	0	1	9	1	1	1	2	2	1	2	2	1	2	1	1	1	1	1	1	1	1	1	1	1	1	1	1	1	1	1	1	1	1	1	1	2	1	1	1	1	1	1	2
396	24	2	1	5	2	0	0	1	10	3	1	1	1	1	1	1	2	1	1	1	4	1	2	1	1	2	2	1	2	1	2	1	2	2	2	1	1	1	1	1	1	2	1	1	1	1	1	1	2
397	39	2	1	5	1	0	0	1	5	1	1	1	1	1	1	1	1	1	1	1	1	1	1	1	1	1	1	1	1	1	1	1	1	1	1	1	1	1	2	1	1	2	1	1	1	1	1	1	2
398	26	2	2	6	3	0	0	1	8	5	3	1	4	1	1	3	3	1	2	1	4	3	2	2	3	1	4	2	3	1	3	4	5	3	1	1	1	2	3	1	2	1	1	1	3	1	1	1	3
399	18	2	1	1	2	0	0	1	10	2	1	1	1	1	1	1	1	1	1	1	1	1	1	1	1	1	1	1	1	1	1	1	1	1	1	1	1	1	1	1	1	1	1	1	1	1	1	1	1
400	39	2	2	6	3	0	1	1	10	2	2	2	2	1	1	2	2	1	1	2	1	1	1	1	1	1	1	1	1	1	1	2	2	2	1	2	1	1	1	1	1	1	1	1	1	1	1	1	3
401	31	1	2	2	1	0	0	1	5	1	1	1	1	1	1	1	5	1	1	1	1	1	1	5	1	1	1	1	1	1	1	1	1	1	1	1	1	1	1	1	1	1	1	1	1	1	1	1	1
402	26	1	1	7	1	0	0	3	7	2	2	1	1	1	1	2	2	1	2	2	2	2	2	1	2	1	1	2	1	2	1	3	3	4	4	3	3	3	2	2	3	3	2	2	2	2	2	3	3
403	21	1	1	4	1	0		1	8	2	2	1	1	1	1	2	2	2	1	1	1	1	1	1	1	1	1	1	1	1	1	1	1	2	1	1	1	1	1	1	1	1	1	1	2	1	1	1	3
404	33	1	1	7	2	0	1	1	6	3	3	2	2	2	1	1	1	1	1	3	3	3	3	3	3	3	3	3	3	3	2	3	3	2	2	1	1	4	4	2	1	1	3	1	1	2	4	4	4
405	27	1	1	4	2	0	0	1	8	3	3	1	1	3	3	3	1	1	2	3	3	1	3	1	1	1	1	1	1	1	1	1	1	1	3	3	3	1	3	1	1	3	3	1	4	5	5	3	4
406	28	1	2	1	2	0	0	1	6			1	2	1	1	2	1	1	2	2	2	2	2	1	1	1	1	1	1	2	1	1	1	1	2	2	2	1	2	2	2	2	1	1	2	2	2	2	3
407	78	1	2	1	2	1	1	1	8	1	1	1	1	1	1	1	1	1	1	1	1	1	2	1	1	1	1	1	1		2	1	2	2	1	1	1	1	1	1	1	1	1	1	1	2	1	1	3
408	36	1	2	1	1	0	0	3	8	1	1	1	1	1	1	1	1	1	2	4	4		3	1	1	2	1	1	2	1	1	2	2	1	2	1	1	1	1	1	2	1	1	1	1	1	1	1	3
409	46	1	2	4	2	0	0	1	5	1	1	1	1	1	1	1	1	1	1	1	1	1	3	1	1	1	1	1	1	1	1	1	1	1	1	2	1	1	1	1	1	1	1	1	1	2	1	1	2
410	66	1	2	1	2	0	0	1	6	3	3	1	1	1	1	1	1	1	1	1	3	1	3	1	1	1	1	1	1	3	1	1	1	1	1	1	1	1	1	1	1	1	1	1	1	1	1	1	4
411	29	1	2	4	1	0	0	1	8	1	1	1	1	1	1	1	1	1	1	1	1	1	1	1	1	1	1	1	1	1	1	1	1	1		2	1	1	1	1	1	1	1	1	2	1	1	1	3
412	65	1	2	1	2	1	1	1	10	4	4	1	1	1	1	1	1	1	1	1	1	1	1	1	1	1	1	1	1	1	1	1	1	1	1	1	1	1	1	1	1	1	1	1	1	2	2	2	4
413	22	1	1	4		0	0	1	7	1	1	1	1	1	1	1	1	1	1	1	1	1	1	1	1	1	1	1	1	1	1	1	1	1	1	1	1	1	1	1	1	1	1	1	2	1	1	1	2
414	42	1	2	4	1	0	0	1	7	2	1	1	1	1	2	2	1	1	3	2	2	3	3	1	1	1	1	1	2	1		3	2	2	2	3	3		4	2	2	3	1	1	2	2	2	3	4
415	44	1	2	4	2	1	0	3	8		1	1	1	1	1	1	1	1	1	2	3	3	3	4	3	3	2	4	3	2	1	3	3	1	1	2	1	1	2	2	3	1	1	1	4	1	1	2	3
416	43	1	2	2	1	0	0	1	5	1	1	1	1	1	1	2	1	1	1	2	3	1	4	1	1	1	1	1	1	1	1	2	3	1	1	2	1	2	1	1	1	1	1	1	1	2	2	2	3
417	49	1	2	2	1	0	0	2	8	1	1	1	1	1	1	2	1	1	2	1	1	1	1	1	2	1	1	1	1	1	1	1	1	1	1	1	1	1	1	1	1	1	1	1	1	1	1	1	3
418	30	1	1	5	1	0	1	1	5	2	1	1	1	1	2	2	2	2	1	3	3	2	2	1	1	1	1	1	2	1	1	2	2	4	1	2	2	2	1	1	3	1	1	1	1	3	2	2	4
419	25	1	1	6	1	0	0	1	8	1	1	1	1	1	1	1	1	1	1	1	1	1	2	1	1	1	1	1	1	1	1	1	1	1	1	1	1	1	1	1	1	1	1	1	1	1	1	1	2
420	41	1	2	1	1	0	0	3	7	2	1	1	1	1	1	1	1	1	1	1	1	3	1	1	1	1	1	1	3	1	1	1	1	1	1	3	3	1	1	1	1	1	1	1	1	1	1	3	4
421	62	1	2	1	2	1	1	3	8	3	3	2	2	2	2	3	3	3	3	4	5	5	5	1	1	1	1	3	3	1	1	1	1	1	4	4	1	1	1	1	1	1	1	1	1	3	4	3	4
422	20	1	1	4	2	0	0	1	8	2	1	1	1	1	1	1	1	1	1	1	1	1	1	1	1	1	1	1	1	1	1	1	1	2	1	1	1	1	1	1	1	1	1	1	1	1	1	1	3
423	31	1	2	2	1	0	0	1	6	1	1	1	1	1	1	1	1	1	1	1	1	1	1	1	1	1	1	1	1	1	1	1	1	1	1	1	1	1	1	1	1	1	1	1	1	1	1	1	2
424	34	1	2	3	1	0	0	3	8	1	2	1	3	3	1	1	1	1	1	2	2	1	1	1	1	3	3	3	2	1	1	1	2	2	1	2	2	2	1	2	3	2	1	1	1	1	1	1	2
425	22	1	1	6	2	0	0	3	7	1	1	1	1	1	1	1	1	1	1	2	2	3	3	1	1	1	2	1	2	1	2	1	1	1	1	1	1	1	1	1	1	1	1	1	1	1	2	2	2
426	24	1	1	5	1	0	0	1	8	4	1	1	1	1	1	1	1	1	1	1	1	1	1	1	1	1	1	1	1	1	1	1	1	2	1	1	1	2	3	2	2	1	3	1	2	1	1	1	1
427	57	1		1	2	0	1	2	7	1	1	1	1	1	1	1	2	1	2	4	4	1	4	1	1	1	1	1	1	1	1	1	1	1	1	1	1	1	1	1	1	1	1	1	1	1	1	1	4
428	41	1	2	1	2	0	0	3	6	3	1	1	1	1	1	3	1	1	1	1	2	1	1	1	1	1	1	1	1	1	1	1	2	2	2	4	2	2	1	1	1	2	1	1	1	1	2	2	3
429	66	1	2	1	2	0	0	1	7	3	1	1	1	1	1	1	1	1	1	1	1	1	1	1	1	1	1	1	1	1	1	1	1	1	1	1	1	1	1	1	1	1	1	1	1	1	1	1	3
430	48	1	2	2	1	0	0	1	6	2	1	1	1	1	1	2	1	1	2	1	2		3	1	1	1	2	1	1	1	2	2	2	1	1	1	1	1	1	1	1	1	1	1	1	1	1	1	3
431	57	1		2	2	0	0	1	8	2	2	1	1	1	1	1	1	1	1	2	3	3	4	2	3	2	2	2	3	3	3	3	1	1	1	1	1	1	1	1	1	1	1	1	1	1	1	1	4
432	45	1	2	2	2	0	0	3		1	1	1	1	1	1	1	1	1	1	1	1	1	1	1	1	1	4	1	1	1	1	1	1	1	1	1	1	1	4	1	1	1	1	1	1	1	1	1	4
433	78	1	2	1	2	0	0	2	6	1	1	1	1	1	1	1	1	1	1	1	1	1	1	1	1	2	1	3	1	1	1	1	1	1	1	1	1	1	1	1	1	1	1	1	1	4	4	1	3
434	41	1	2	4	1	0	1	2	7	2	2	1	1	1	1	1	1	2	1	1	2	4	3	2	2	2	1	1	2	2	2	2	2	2	2	2	2	2	2	2	4	3	1	1	1	3	3	3	4
435	42	1	2	2	2	1		3		2	2			4	2	4				3	4	5	4	4	2	2	2	2	2		2	2	2	2	1	3	4	4	1	1	4	2	1	1	2	2	4	4	4
436	67	1	2	4	2	0	0	1	8	3	2	1	1	1	1	1	1	3	1	2	3	3	3	2	2	2	1		2	2	2	3	3	3	3	2	2	2	2	1	3	2	1	1	1	1	1	1	4
437	66	1	2		1	0	1	3	10	1	1	1	1	1	1	1	1	1	1	1	1	1	1	1	1	1	1	1	1	1	1	1	1	1	1	1	1	1	1	1	1	1	1	1	1	1	1	1	3
438	46	1	2	2	1	0	0	1	8	2	1	1	1	1	1	2	1	2	1	2	1	1	1	1	1	1	1	1	1	1	1	2	2	2	2	1	2	1	1	1	3	2	1	1	1	2	1	1	3
439	29	1	2	4	2	0	0	1	7	2	1	1	1	1	1	1	1	1	1	1	1	2	1	1	1	1	1	1	2	1	1	2	1	2	1	1	1	1	1	1	2	1	1	1	2	1	1	1	1
440	38	1	2	4	2	0	0	1	7	1	1	1	1	1	1	1	1	1	1	2	2	1	2	1	1	1	1	1	1	1	1	1	2	1	2	2	1	1	1	1	1	2	2	1	2	2	2	1	2
441	42	1	2	4	2	0	1	1	7	1	1	1	1	1	1	3	2	2	2	2	1	2	2	3	3	2	1	2	2	2	2	2		4	2	2	2	2	3	1	3	2	2	2	2	1	2	1	3
442	35	1	2	4	2	0	1	1	8	1	1	1	1	1	1	1	1	1	1	1	1	1	1	1	1	1	1	1	1	1	1	1	1	1	1	1	1	1	1	1	1	1	1	1	1	1	1	1	4
443	34	1	2	2	2	0	0	1	8	3	1	1	1	2	1	1	1	1	1	1	3	1	2	1	1	1	1	3	1	1	1	1	1	1	1	1	1	1	1	1	1	1	1	1	1	2	1	3	2
444	39	1	2	6	2	0	0	1	10	4	3	1	2	2	2	2	2	2	1	3	3	3	2	1	2	2	1	2	3	2	3	3	2	3	3	4	3	2	1	1	1	1	1	1	1	1	2	3	4
445	29	1	2	7	3	0	1	1	7	2	1	1	1	1	2	4	1	3	5	3	2	1	2	1	1	1	1	1	1	1	1	1	2	1	1	2	1	1	1	2	1	2	1	1	2	3	3	2	3
446	36	1	2	6	2	0	0	1	7	3	1	1	1	1	1	3	1	3	2	2	2	2	2	1	1	1	1	1	1	2	2	2	2	2	1	1	1	2	2	1	1	2	1	1	1	1	1	1	4
447	38	1	2	5	2	0	0	1	8	2	1	1	1	1	1	2	1	2	2	3	2	2	2	1	1	1	1	1	1	1	1	2	1	2	1	1	2	1	1	1	1	1	1	1	1	1	1	1	1
448	27	1	1	4	1	0	0	1	8	1	1	1	1	1	1	1	1	1	1	1	1	1	1	1	1	1	1	1	1	1	1	1	1	1	1	1	1	1	1	1	1	1		1	1	1	1	1	4
449	42	1	2	2		0	0	1	9	3	3	1	2	1	2	1	1	1	1	1	4	4	4	3	3	1	1	1	1	1	1	2	3	3	4	4	1	1	1	1	1	3	4	3	2	2	2	2	4
450	31	1	2	6	2	0	0	1	7	3	1	1	1	1	1	2	1	1	1	2	2	1		1	1	1	1	1	1	1	1	1	1	1	1	1	1	1	1	1	1	1	1	1	1	1	1	1	2
451	37	1	2	3	2	0	0	3	7	2	1	1	1	1	1	1	1	1	1	1	4	3	1	1	1	1	1	1	2	1	1	2	3	3	1	1	1	1	1	1	1	1	1	1	2	2	1	1	4
452	38	1	2	6	2	0	1	1	7	2	2	1	1	1	1	1	1	1	1	2	2	1	1	1	1	2	1	1	2	2	2	2	1	2	3	3	1	1	2	1	1	2	3	1	1	3	3	2	4
453	45	1	2	6	2	0	0	1	7	2	1	1	1	1	1	1	1	1	1	1	2	2	2	1	1	1	1	1	1	1	2	2	3	2	2	2	1	1	4	3	2	2	1	1	1	1	1	1	3
454	37	1	2	4	1	0	0	3	5	1	1	1	1	1	1	1	1	1	1	1	2	3	2	1	1	1	1	1	1	1	1	1	2	1	1	2	1	1	1	1	2	1	1	1	1	3	2	2	2
455	45	1	2	4	1	1	0	2	8	4	2	1	1	1	1	2		1	1	1	1	1	1	1	1	1	1	2	1	1	1	1	2	2	1	1	1	1	1	1	1	2	1	1	1	1	1	1	2
456	36	1	2	3	1	1	0	3	6	1	1	1	1	1	1	1	1	1	1	2	2	2	3	3	2	2	3	3	1	1	1	2	2	1	3	3	1	2	3	2	1	1	4	1	3	3	4	4	4
457	34	1	2	7	2	0	0	1	7	1	1	1	1	1	1	1	1	1	2	2	2	1	1	1	1	1	1	1	1	1	1	1	2	2	2	1	1	1	1	1	1	1	1	1	1	1	1	1	2
458	35	1	2	6	2	0	0	1	6	3	1	1	1	1	1	1	2	1	2	2	2	1	3	1	1	1	1	1	1	1	1	1	1	1	1	2	1	1	2	1	1	1	1	1	1	1	1	1	3
459	42	1	2	6	2	0	0	1	5	4	3	1	1	1	3	2	1	1	1	3	3	3	3	1	1	1	1	1	3	2	2	2	3	3	4	2	2	2	1	1	3	3	1	1	1	1	1	1	3
460	38	1	2	6	1	0	0	1	6	1	1	1	1	1	1	1	1	1	1	1	1	1	1	1	1	1	1	1	1	1	2	1	1	1	1	1	1	1	1	1	1	1	1	1	1	1	1	1	2
461	35	1	2	4	2	0	0	1	7	1	1	1	1	1	1	3	2	1	3	1	2	1	2	2	1	2	2	1	1	1	2	3	2	3	2	2	2	1	2	1	3	1	1	1	1	2	2	1	3
462	44	1	2	4	2	0	0	1	8	3	2	1	1	1	1	1	1	1	1	1	1	1	1	1	1	1	1	1	1	1	1	1	1	1	1	1	1	1	1	1	1	1	1	1	1	1	1	1	4
463	34	1	2	2	2	1	1	3	7	1	1	1	1	1	1	1	1	1	1	1	1	2	2	1	1	1	1	2	1	1	1	1	1	2	2	1	1	1	4	1	1	1	1	1	1	1	1	1	4
464	32	1	2	2	2	0	0	3		2	2	1	1	1	1	1	1	1	1	2	3	3	3	1	1	1	1	1	1	1	2	1	2	1	4	4	1	1	1	1	1	2	1	1	1	1	1	1	2
465	37	1	2	2	1	0	0	1	9	1	1	1	1	1	1	1	1	1	1	1	1	1	1	1	1	1	1	1	1	1	1	1	1	1	1	1	1	1	1	1	1	1	1	1	1	1	1	1	2
466	23	1	2	3	2	0	0	1	8	2	2	1	1	1	1	1	1	1	1	1	3	1	1	1	1	1	1	1	1	1	1	3	3	3	1	1	1	1	1	1	3	1	1	1	1	1	3	1	3
467	42	1	2	7	2	0	0	1	8	2	1	1	1	2	1	1	2	1	2	1	1	1	2	2	1	1	1	1	2	1	1	2	2	2	2	2	1	2	1	1	1	4	1	1	1	2	2	2	3
468	41	1	2	5	2	0	0	1	6	2	1	1	1	1	1	1	1	1	3	1	1	2	2	1	1	1	1	2	3	1	1	1	1	1	1	1	4	1	1	1	1	1	1	1	1	3	3	2	3
469	72	1	2	2	2	0		1	6	2	2	3	2	4	1	2	1	2	1	1	2	2	3	2	2	2	2	2	4	2	2	2	3	3	3	3	2	4	2	2	1	2	2	1	2	3	3	3	3
470	43	1	3	6	2	0	0	3	6	1	1	1	1	1	1	1	1	1	1	1	2	2	2	1	1	1	1	1	1	1	1	1	1	1	1	1	1	1	1	1	1	1	1	1	1	1	1	1	2
471	41	1	2	3	1	0	0	3	7	3	4	1	2	2	2	2	1	1	1	1	4	4	4	1	3	1	1	1	1	2	2	2	2	1	1	2	1	1	1	1	1	1	1	1	1	1	1	1	4
472	40	1	2	5	2	0		1	8	2	2	1	1	5	2	3	1	1	2	1	2	2	2	2	2	2	1	2	2	2	2	3	2	4	3	2	1	2	2	1	2	2	1	1	3	3	3	2	4
473	35	1	2	7	2	0	0	1	7	1	1	1	1	1	1	3	1	2	3	2	2	1	2	1	1	1	1	1	1	1	1	1	2	3	1	1	1	1	1	1	1	1	1	1	1	1	1	1	2
474	45	1	2	5	3	0	1	1	9	3	1	1	1	1	1	3	3	3	3	3	2	1	1	1	1	1	1	1	1	1	1	1	1	1	1	2	1	1	1	1	1	1	1	1	1	1	1	1	2
475	57	1	2	5	2	1	1	1	9	3	3	1	2	1	1	2	1	2	1	2	3	1	3	2	2	2	2	1	2	1	2	3	1	1	1	1	1	1	1	1	1	1	1	1	1	1	1	2	3
476	32	1	2	5	2	0	0	1	8	1	1	1	1	1	1	1	1	1	1	1	1	1	1	1	1	1	1	1	1	1	1	1	1	1	1	1	1	1	1	1	1	1	1	1	1	1	1	1	2
477	38	1	2	6	3	0	0	1	9	3	3	1	1	1	1	1	1	1	1	1	1	1	1	1	1	1	1	1	1	1	1	1	1	1	1	1	1	1	1	1	1	1	1	1	1	1	1	1	2
478	42	1	2	4	2	0	0	1	8	1	1	1	1	1	1	1	1	1	1	1	1	1	1	1	1	1	1	1	1	1	1	1	1	1	1	1	1	1	1	1	1	1	1	1	1	2	1	1	1
479	23	1	1	6	2	0	0	1	6	1	1	1	1	1	1	1	1	1	1	1	1	1	1	1	1	1	1	1	1	1	1	1	1	1	1	1	1	1	1	1	1	1	1	1	1	1	1	1	1
480	51	1	2	7	1	1	1	3	6	1	1	1	1	1	4	4	2	2	2	2	5	5	5	1	2	3	3	3	3	2	2	2	2	4	1	2	2	2	1	1	1	2	2	1	1	5	5	5	4
481	34	1	2	7	2	0	0	1	7	2	1	1	1	1	1	3	2	1	3	1	3	3	1	1	1	1	1	1	1	1	1	1	1	2	1	2	1	1	1	1	1	1	1	1	1	1	1	1	1
482	52	1	2	4	2	0	1	1	6	1	1	1	1	1	1	2	2	2	2	2	1	1	2	1	1	1	1	1	1	1	1	1	1	1	1	1	1	1	1	1	1	1	1	1	1	2	2	2	4
483	54	1	2	4	2	1	1	2	9	2	2	1	2	2	2	2	2	2	2	2	4	4	4	1	4	1	1	1	1	2	1	3	3	3	1	4	1	3	1	1	2	2	1	1	1	1	1	3	4
484	34	1	2	4	1	0	0	3	7	3	3	1	1	3	1	3	1	1	1	1	3	3	3	1	1	1	1	1	1	1	1	1	1	1	1	1	1	1	1	2	1	1	1	1	1	2	2	2	2
485	65	1	2	3	2	1	1	3	9	3	3	1	2	2	1	3	3	1	3	3	3	2		3	3	3	3	3	3	3	3	3	3	3	1	3	1	1	1	1	1	1	1	1	1	1	3	3	4
486	37	1	2	4	1	0	0	3		1	1	1	1	2	2	1	1	1	1	3	3	3	3	3	1	1	1	1	1	1	1	3	3	3	1	1	1	1	1	1	1	1	1	1	1	1	1	1	2
487	42	1	2	4	2	0	0	1	8	2	1	1	1	2	1	1	1	1	1	1	3	1	2	1	1	1	1	1	1	1	1		3	2	1	2	1	1	1	1	1	1	1	1	1	1	1	1	3
488	50	1	2	6	2	0	1	1	6	1	3	1	2	2	1	3	1	1	3	4	3	2	2	1	1	1	1	1	2	1	2	1	3	2	1	3	1	1	1	1	2	4	2	1	1	3	3	2	3
489	19	1	1	5	2	0	0	1	6	1	1	1	1	1	1	1	3	1	1	1	1	1	1	1	1	1	1	1	1	1	1	4	1	1	1	3	1	1	1	1	1	1	1	1	1	1	1	1	3
490	20	1	1	1	1	0	1	1	6	2	1	1	1	1	1	1	1	1	1	1	3	1	3	3	1	1	1	3	3	3	2	1	3	1	1	1	3	1	1	1	1	1	1	1	1	1	1	1	4
491	37	1	2	4	1	0	0	1	6	2	1	1	1	1	1	1	1	1	2	1	1	1	1	1	1	1	1	1	1	1	1	1	2	1	1	1	2	1	1	1	1	1	1	1	1	1	1	1	2
492	41	1	2	2	1	0	0	1	7		1	1	1	1	1	2	1	1	2	1	1	1	1	1	1	1	1	1	1	1	1	2	2	1		1	1	1	3	1	1	1	1	1	1	2	2	2	3
493	34	1	2	2	2	0	0	1	6	1	1	1	1	1	1	1	1	1	1	1	1	1	1	1	1	4	4	4	2	1	1	1	1	1	1	1	1	1	1	1	2	1	1	1	1	1	1	1	3
494	41	1	2	4	2	0	0	1	10	1	1	1	1	1	1	1	1	1	1	2	1	1	1	1	1	1	1	1	1	1	1	1	1	2	1	2	1	1	1	1	1	1	1	1	1	2	2	2	2
495	41	1	2	2	2	0	0	1	10	3	3	1	1	1	1	3	1	1	1	3	3	1	3	1	1	1	1	1	1	1	1	1	1	4	1	1	1	1	1	1	1	1	1	1	1	1	1	1	3
496	49	1	2	1	2		1	1	8	3	1	1	1	1	1	1	1	1	1	1	1	1	1	1	1	1	1	1	1	1	1	1	1	1	1	1	1	1	1	1	1	1	1	1	1	1	1	1	3
497	20	1	1	4	1	0	0	1	5		1	1	1	1	1	1	1	1	1	1	1	1	4	1	1	1	1	1	1	1	1	1	1	1	1	1	1	1	1	1	1	1	1	1	1	1	1	1	1
498	58	1	2	4	1	0	0		8	1	1	1	1	2		1	1	1	1	2	1	1	2	1	1	1	1	1	1	1	1	2	1	1		2	1	1	1	1	1	1	1	1	1	1	2	1	3
499	35	1	2	4	1	0	0	2	7	3	2	1	1	1	1	2	1	1	1	2	2	2	2	1	1	1	1	1	2	2	2	2	2	1	1	2	1	1	2	1	1	1		1	2	2	1		2
500	34	1	2	4	2	0	0	1	8	2	1	1	1	2	1	3	2	1	3	2	2	2	2	1	1	1	1	1	2	1	1	1	1	1	2	1	1	1	3	2	1	1	2	1	1	1	1	1	3
501	36	1	2	2	1	0	0	2	10	1	1	1	1	1	2	1	1	1	2		2	3	2	1	2	2	1	1	2	1	2	2	3	3	1	2		2	1	2	3	1	1	1	1	2	1	3	4
502	33	1	2	1	2	0	0	3	7	2	1	4	1	1	2	1	1	1	1	3	4	2	2	1	1	2	1	2	1	1	1	2	1	1	1	1	1	2	1	1	2	1	1	1	1	4	2	2	4
503	45	1	2	2		1	0	1	8	2	2	1	1	4	1	1	1	1	1	3	3	3	2	1	1	1	1	2	1	1	1	1	2	2	2	2	1	1	2	1	1	1	2	1	1	1	2	1	4
504	47	1	2	6	2	0	0	1	6	2	1	1	1	1	1	2	2	2	2	2	2	2	2	1	1	2	2	1	1	1	1	2	2	2	2	2	3	2	1	1	2	1	1	2	1	1	1	1	3
505	22	1	1	6	2	0	0	3	7	1	1	1	1	1	1	2	1	1	1	1	1	1	1	1	2	1	1	1	1	1	1	1	1	1	1	1	1	1	1	1	1	1	1	1	1	1	1	1	4
506	55	1	2	2	3	0	0	1	7	1	1	1	1	1	1	1	1	1	1	2	3	1	3	1	1	1	1	1	1	1	1	1	1	1	1	1	1	1	1	1	1	1	1	1	1	1	1	1	4
507	84	1	2	1	2	1	1	2	7	3	2	2	1	1	1	2	1	1	1	1	1	1	1	2	2	2	2	2	1		1	1	1	1	1	2	1	1	1	1	1	1	1	1	1	3	3	3	3
508	48	1	2	2	1	0	0	1	5	3	3	1	1	1	1	1	1	1	1	3	3	1	1	1	1	1	1	1	1	1	1	1	1	1	1	1	1	1	1	1	1	1	1	1	1	1	1	1	4
509	40	1	2	1	2	0	0	3	6	1	1	1	1	1	1	1	1	1	1	1	1	1	1	1	1	1	1	1	1	1	1	1	1	1	1	1	1	1	1	1	1	1	1	1	1	1	1	1	4
510	27	1	2	1	1	0	0	1	5	1	1	1	1	1	1	1	1	1	1	1	1	1	1	1	1	1	1	1	1	1	1	1	1	1	1	1	1	1	1	1	1	1	1	1	1	1	1	1	3
511	56	1	2	2	3	0	0	3	8	1	1	1	1	1	2	1	1	3	1	3		4	4	2	1	1	1	1	1	1	1	1	2	2	3	3	3	1	2	1	2	3	2	2	1	2	2	2	4
512	55	1	2	1	1	0	0	3	8	1	1	1	1	1	1	1	1	1	1	1	1	1	1	1	1	1	1	1	1	1	1	1	1	1	1	1	1	1	1	1	1	1	1	1	1	1	1	1	2
513	24	1	2	6	1	0	0	1	7	3	1	1	1	1	1	3	1	1	1	1	3	2	2	1	1	1	1	1	1	1	1	1	1	1	1	1	1	1	1	1	1	1	1	1	2	1	2	1	2
514	27	1	2	6	2	0	0	2	8		3	1	1	1	1	1	1	2	1	5	4	2	2	1	1	1	1	1	1	1	2	3	3	3	3	5	1	1	1	1	1	1	1	1	1	4	3	3	3
515	20	1	1	4	2	0	0	1	10	1	1	1	1	1	1	2	1	1	1	1	1	2	2	1	1		1	1	1	2	1	3	2	2	1	1	1	1	1	1	1	1	1	1	1	1	2	1	3
516	54	1	2	6	2	0	0	1	7	2	1	1	1	1	1	1	3	3	3	2	3	1	3	1	1	1	1	1	1	1	1	3	1	3	3	2	1	1	1	1	1	1	1	1	1	1	1	1	3
517	38	1	2	5	2	0	0	3	9	1	1	1	2	1	1	2	1	1	1	1	2	1	2	1	1	1	1	1	1	1	1	1	1	2	2	2	1	1	1	1	1	1	1	1	1	1	1	1	2
518	32	1	2	6	3	0	0	1	8	1	1	1	1	1	1	1	1	1	1	1	1	1	1	1	1	1	1	1	1	1	1	1	1	1	1	1	1	1	1	1	1	1	1	1	1	1	1	1	1
519	65	1	2	6	3	1	1	2	9	2	2	1	1	2	2	2	2	2	2	2	2	2	2	1	1	1	1	1	1	2	1	3	3	3	3	3	1	1	1	1	1	1	1	1	1	1	1	1	4
520	47	1	2	4	1	1	1	3		3	3	1	1	1	1	2	2	1	1	3	3	2	3	3	3	3	1	1	1	1	1	3	3	3	1	3	1	1	1	1	1	1	1	1	1	1	1	1	3
521	33	1	2	6	3	0	0	1	7	1	1	1	1	1	1	1	1	1	1	1	1	1	1	1	1	1	1	1	1	1	1	1	1	1	1	1	1	1	1	1	1	1	1	1	1	1	1	1	1
522	48	1	2	2	3	0	0	2	10	2	1	1	1	2	1	2	1	1	2	2	2	1	2	2	1	1	1	1	2	2	2	2	2	3	3	2	2	2	2	1	2	2	1	1	2	2	4	3	4
523	50	1	2	1		1	0	1	5	1	1	1	1	1	1	1	1	1	1	1	1	3	1	1	1	1	1	1	1	1	1	1	1	1	1	1	1	1	1	1	1	1	1	1	1	1	1	3	2
524	65	1	2	6	2	0	0	1	6	1	1	1	1	1	2	1	1	1	1	3	3	3	3	2	1	1	1	2	1	1	1	3	3	2	1	2	3	2	3	1	3	3	1	2	2	3	3	3	3
525	32	1	2	4	2	0	0	1	8	1	1	1	1	1	1	1	1	1	1	1	1	1	1	1	1	1	1	1	1	1	1	1	1	1	1	1	1	1	1	1	1	1	1	1	1	1	1	1	3
526	71	1		1	2	0		1	7	1	1	1	1	1	1	1	1	1	1	1	1	1	3	1	3	3	1	1	1	1	2	2	1	1	1	1	1	2	1	1	1	1	1	1	1	2	1	1	3
527	65	1	2	1	2	0	0	1	8	3	1	1	1	1	1	1	1	1	1	1	1	1	1	1	1	1	1	1	1	1	1	1	1	1	1	1	1	1	1	1	1	1	1	1	1	1	1	1	2
528	62	1	2	2	2	0	0	3	10	1	1	1	1	1	1	1	1	1	1	1	1	1	1	1	1	1	1	1	1	1	2	1	1	1	1	1	2	1	1	1	1	4	1	1	1	1	1	1	3
529	29	1	2	4	1	0	0	3	6	2	2	3	3	2	2	2	2	2	1	1	2	2	4	1	1	1	1	1	1	1	2	2	3	3	2	4	3	2	2	2	2	2	3	2	2	1	1	2	2
530	55	1	2	1	2	0	0	1	8	3	3	1	1	1	1	1	1	1	1	1	1	1	1	1	1	1	1	1	1	1	1	1	1	1	1	1	1	1	1	1	1	1	1	1	1	1	1	1	3
531	53	1	2	5	3	1	1	1	8	4	2	1	3	1	2	3	2	3	4	4	4	3	4	2	1	2	1	1	3	1	2	3	3	4	2	3	1	3	3	3	2	4	1	1	1	2	2	2	4
532	32	1	2	3	1	0	0	1	7	2	1	1	1	1	1	3	1	3	1	2	2	1	2	1	1	1	1	1	1	2	1	1	2	5	5	1	1	1	1	1	1	3	1	1	1	2	2	2	4
533	54	1	2	2	1	0		1	8	1	1	1	1	1	1	2	1	1	2	3	3	1	2	1	1	1	1	1	1	1	1	3	2	2	1	2	1	1	1	1	2	1	1	1	1	1	1	1	4
534	52	1	2	2	2	0	0	1	8	1	1	1	1	1	1	1	1	1	1		3	1	3	3	3	1	1	1	1	1	1	1	1	1	1	1	1	1	1	1	1	1	1	1	1	1	1	1	2
535	52	1	2	2	2	0	0	1	8	1	1	1	1	1	1	1	1	1	1	2	1	2	2	2	1	1	1	1	1	2	2	2	1	1	1	2	2	1	1	1	2	1	1	1	1	4	1	2	3
536	59	1	2	5	2	0	1	3	8	3	3	1	3	3	1	2	3	2	3	3	3	2	2	2	1	1	1	2	2	1	2	2	2	2	2	2	2	2	1	1	4	4	4	1	1	2	2	2	4
537	55	1	2	2	1	0	0	2	9	1	1	1	1	1	1	1	1	2	1	3	3	1	3	3	1	1	1	1	1	1	2	2	2	2	2	2	2	1	1		3	1	1	1	1	1	4	4	4
538	58	1	2	5	2	0	1	3	7	3	3	1	3	3	1	1	3	1	3	3	2	2	2	2	1	1	1	2	2	1	1	4	4	3	3	2	1	1	1	1	1	3	1	1	1	2	1	1	4
539	46	1	2	4	2	0	1	1	7	2	1	1	1	2	2	2	1	2	2	2	2	3	2	3	2	1	1	2	1	1	1	3	4	3	3	1	3	2	4	1	1	3	1	1	1	3	2	2	4
540	68	1	2	3	1	1	1	3	9	3	3	1	1	1	1	3	3	1	3	4	4	4	4	2	2	1	2	1	1	2	2	2	2	2	2	1	1	1	1	1	3	3	1	1	3	3	3	3	3
541	46	1	2	4	2	0	1	1	8	2	1	1	1	2	2	2		2	2	2	2	2	3	2	3	2	1	1	1	1	1	3	1	3	1	3	2	2	1	2	2	2	1	1	1	1	1	1	3
542	62	1	2	4	2	1	1	3	8	2	2	1	2	1	1	3	3	3	3	3	3	3	3	2	2	1	1	1	1	2	1	3	3	2	1	2	1	1	1	2	2	2	1	1	1	2	1	2	4
543	63	1	2	5	2	1	1	3	7	1	1	1	1	1	1	1	1	3	3	3	3	3	2	2	2	2	2	2	2	3	3	3	3	2	1	3	1	1	1	1	1	1	1	1	1	1	1	1	3
544	33	1	2	4	2	0	0	1	5	2	3	2	1	3	2	3	1	2	3	3	2	2	2	1	1	2	3	3	4	2	3	3	4	3	4	3	3	4	5	2	4	3	2	2	2	4	3	3	4
545	35	1	2	3	2	0	0	3	7	3	1	1	1	1	1	3	1	3	1	3	3	1	3	1	1	1	1	1	1	2	3	3	4	4	4	3	3	3	1	1	1	3	1	1	2	2	2	2	4
546	32	1	2	4	2	0	0	1	7	2	3	2	1	3	2			2	3	3	2	2	2	1	1	1	1	1	1	2	1	1	1	1	1	2	1	1	1	1	1	1	1	1	1	1	1	1	2
547	64	1	2	4	2	1	1	3	7	1	1	1	1	1	1	3	3	3	3	1	1	1	1	1	1	1	1	1	1	1	1	1	1	5	1	1	1	1	1	1	1	1	1	1	1	1	1	1	3
548	33	1	2	6	2	0	0	1	7	1	1	1	1	1	1	1	1	1	1	1	1	1	1	1	1	1	1	1	1	1	1	1	1	1	1	1	1	1	1	1	1	1	1	1	1	1	1	1	2
549	37	1	2	4	2	0	0	1	8	3	3	1	1	1	1	2	1	1	1	1	1	1	1	1	1	1	1	1	1	1	1	3	1	3	1	3	1	1	1	1	1	1	1	1	1	1	1	1	3
550	31	1	2	6	3	0	0	1	8	1	1	1	1	1	1	1	2	1	1	3	2	1	2	1	1	1	1	1	1	1	1	2	1	1	1	1	1	1	1	1	1	1	1	1	1	1	1	1	3
551	53	1	2	4	2	0	1	1	10	2	1	1	1	1	1	1	2	1	1	3	4	5	5	1	1	1	1	1	1	2	1	2	2	1		2	3	1	1	2	3	1	2	1	2	4	4	5	4
552	31	1	2	4	1	0	1	1	8	2	1	1	1	2	1	5	2	2	3	4	4	4	4	1	1	1	1	1	1	2	1	5	5	1	1	4	1	3	1	1	2	2	2	1	2	2	2	2	4
553	60	1	2	7	2	0	0	1	8	2	2	1	1	4	1	1	1	1	1	2	2	2	2	3	3	2	2	2	2	1	1	1	1	1	1	1	1	1	1	1	1	1	1	1	1	1	1	1	2
554	75	1	2	7	2	0	1	1	6	1	1	1	1	3	2	3	2	3	3	3	3	3	2	2	2	2	2	2	2	2	1	1	1	1	1	2	2	2	2	2	2	1	2	1	1	3	3	2	3
555	66	1	2	4	2	0	0	1	8	1	1	1	1	1	1	1	1	1	1	3	3	1	3	1	1	1	1	1	1	1	1	1	3	3	1	3	1	1	1	1	1	1	1	1	1	1	1	1	3
556	35	1	2	7	3	0	1	3	8	1	1	1	1	1	1	2	1	1	1	1	2	1	1	1	1	1	1	1	1	1	1	1	1	1	2	1	1	1	1	1	1	1	1	1	1	1	1	1	2
557	40	1	2	5	2	0	0	1	6	2	2	1	1	1	1	2	1	1	2	2	2	2	2	1	1	2	2	1	2	1	1	2	2	1	2	2	2	1	2	1	2	2	1	1	1	2	2	2	3
558	49	1	2	5	2	0	1	3	6	3	1	1	1	1	1	1	1	3	1	1	1	1	1	1	1	1	1	1	1	1	1	1	1	1	1	1	1	1	1	1	1	2	1	1	1	1	1	1	3
559	18	1	1	4	2	0	0	1	8	1	1	1	1	1	1	1	2	2	1	2	2	2	2	1	1	1	1	1	2	1	2	3	3	2	2	2	1	2	2	1	1	1	1	1	1	2	2	2	2
560	47	1	2	4	2	0	0	1	8	3	3	1	1	1	1	3	1	1	1	3	3	1	3	1	1	1	1	1	1	1	1	1	1	1	1	1	1	1	1	1	1	1	1	1	1	1	1	1	2
561	35	1	2	5	2	0	0	1	8	1	1	1	1	1	1	1	1	1	1	1	1	1	1	1	1	1	1	1	1	1	1	1	1	1	1	1	1	1	1	1	1	1	1	1	1	1	1	2	2
562	37	1	2	6	3	0	0	1	9	1	1	1	1	1	1	1	1	1	1	1	1	1	1	1	1	1	1	1	1	1	1	1	1	1	1	1	1	1	1	1	1	1	1	1	1	1	1	1	2
563	41	1	2	6	2	0	0	1	7	2	1	1	1	1	1	1	1	1	1	2	3	1	3	1	1	1	3	1	3	1	1	3	1	3	3	3	1	1	1	1	1	1	1	1	1	1	1	1	3
564	43	1	2	1	2	0	0	3	8	2	1	1	1	1	1	1	1	1	1	1	1	1	1	1	1	1		2	1	1	1	4	1	2	1	1	4	1	1	1	1	1	1	1	1	1	1	1	3
565	47	1	2	4	1	0	1	3	7	1	3	1	1	1	1	2	1	1	1	4	2	2	3	2	1	1	1	1	1	1	1	3	3	1	2	2	2	1	1	1	1	2	1	2	1	2	2	2	3
566	34	1	2	4	2	0	1	1	8	2	1	1	1	1	1	2	3	3	3	4	4	4	4	1	1	1	1	1	1	1	1	3	1	4	4	4	4	2	1	1	1	2	2	1	2	2	2	2	4
567	33	1	2	7	2	0	0	1	7	2	1	1	1	1	2	1	1	1	1	2	2	1	2	1	2	2	2	2	2	2	2	1	1	1	1	1	1	1	1	1	1	1	1	1	1	2	2	2	2
568	18	1	1	3	3	0	0	1	8	3	1	1	1	1	1	1	1	1	1	1	1	1	1	1	1	1	1	1	1	2	1	1	1	1	1	1	1	1	1	1	1	1	1	1	1	1	1	1	2
569	45	1	2	2	2	0	1	1	8	1	1	1	1	1	1	2	1	1	2	1	1	1	1	1	1	1	1	1	1	1	1	2	2	2	1	1	1	2	1	1	2	1	1	1	1	1	1	1	1
570	48	1	2	6	2	1	0	1	8	2	1	1	1	1	1	2	1	1	2	2	2	1	2	1	1	1	1	1	1	1	1	1	1	2	2	1	2	1	1	1	2	1	1	1	1	2	2	2	3
572	37	1	2	4	2	0	1	3	8	1	1	1	1	1	1	2	1	1	1	1	2	1	1	1	1	1	1	1	1	1	1	1	1	1	1	1	1	1	1	1	1	1	1	1	1	2	2	2	2
573	29	1	2	2	1	1	0	2	8	3	1	1	1	1	1	1	1	3	1	4	4	4	3	1	1	1	1	1	1	1	1	3	3	3	3	3	1	2	2	2	1	1	1	1	1	1	1	3	3
574	30	1	2	1	1	0	0	1	9	1	2	1	1	1	1	1	1	1	1	2	2	2	4	1	1	1	1	1	1	1	1	1	1	2	1	1	1	2	2	1	1	1	1	1	1	2	1	2	3
575	41	1	2	4	2	0	0	1	7	1	1	2	1	1	1	1	1	2	1	2	2	1	2	1	1	1	1	1	1	1	1	1	2	2	2	1	1	1	1	1	1	1	1	1	2	1	1	1	2
576	33	1	2	6	2	1	0	1	8	1	1	1	1	2	1	2	1	2	1	1	2	1	2	1	1	1	1	1	1	1	1	1	1	3	1	2	1	1	1	1	1	1	1	1	1	1	1	1	3
577	39	1	2	4	2	0	0	1	7	3	2	1	1	1	1	1	2	2	1	3	2	1	2	1	1	1	1	1	1	1	1	1	1	3	1	1	1	1	3	2	2	1	1	1	1	1	1	1	1
578	38	1	2	6	2	1	1	3	7		3	1	1	1	2	4	3	3	3	4	3	3	4	2	1	1	1	1	2	2	2	4	3	3	4	4	3	1	1	1	2	1	2	1	2	5	2	5	3
579	29	1	2	7	2	0	1	1	8	2	1	1	1	1	1	2	1	1	1	1	2	1	2	1	1	1	1	1	1	1	1	1	1	1	1	1	1	1	1	1	1	1	1	1	1	1	1	1	2
582	57	1	2	7	3	0	0	1	12	1	1	1	1	1	1	1	1	1	1	1	3	1	2	1	1	1	1	1	1	1	1	4	4	4	1	2	1	1	3	1	1	1	1	1	2	2	1	1	1
583	25	1	2	6	1	0	1	3	6	2	1	1	1	1	1	2	1	1	2	2	1	1	2	1	1	1	1	1	1	1	1	1	1	2	2	2	1	1	2	1	1	1	1	1	1	2	1	1	4
584	47	1	2	3	2	0	0	1	8	1	1	1	1	2	1	1	1	1	1	3	3	1	2	1	1	1	1	1	2	1	1	1	1	1	1	1	1	2	3	2	2	3	1	1	1	1	1	2	4
585	18	1	1	2	2	0	0	1	8	2	1	1	1	1	1	1	1	1	1	1	1	1	1	1	1	1	1	1	1	1	1	1	1	1	1	1	1	1	1	1	1	1	1	1	1	1	2	1	2
586	47	1	2	7	2	0	0	1	7	1	1	1	1	1	1	2	1	1	1	1	2	1	2	1	1	1	1	1	1	1	1	1	1	1	1	1	1	1	1	1	1	1	1	1	1	2	2	1	3
587	60	1	2	3	2	0	0	1	5	2	1	1	1	4	3	3		3	3	2	3	4	4	1	1	1	3	3	2	4	2	1	1	1	1	3		2	3	1	2	4	1	1	1	4	4	4	3
588	39	1	2	8	3	0	0	1	8	1	1	1	1	1	1	1	1	1	1	1	1	1	1	1	1	1	1	1	1	1	1	1	1	1	1	1	1	1	1	1	1	1	1	1	1	1	1	1	1
589	45	1	2	4	2	0	0	1	8	2	1	1	1	1	1	4	2		5	3	4	3	5	2	1	1	1	3	3	1	4	4	5	5	4	4	2	2	3	3	1	2	1	1	3	4	3	5	3
590	62	1	2	2	1	0	0	1	8	1	1	1	1	1	1	1	1	1	1	1	1	1	1	1	1	1	1	1	1	1	1	1	1	1	1	1	1	1	1	1	1	1	1	1	1	1	1	1	3
591	30	1	2	6	1	0	0	1	6	2	1	1	1	2	1	1	2	2	1	2	3	3	1	1	1	1	1	1	1	2	2	1	1	2	2	1	1	2	1	1	1	1	1	1	2	2	2	3	3
592	37	1	2	8	2	0	1	1	10	2	1	1	2	1	1	3	1	3	2	3	3	2	2	2	3	1	1	3	2	1	1	2	1	1	1	2	1	1	1	1	1	1	2	1	2	2	2	1	2
593	29	1	2	5	2	0	0	1	9	2	3	1	1	2	2	1	2	2	1	3	3	3	2	1	1	2	2	1	2	1	2	2	1	2	2	2	2	2	1	2	2	1	1	1	1	3	2	2	3
595	33	1	2	3	2	0	0	1	9	2	2	1	2	1	1	1	2	1	1	1	1	1	3	1	1	1	1	1	1	1	1	1	1	1	1	1	2	1	1	1	1	1	1	1	1	1	1	1	3
596	60	1	2	1	2	0	0	1	10	1	1	1	1	1	1	1	1	1	1	1	1	1	1	1	1	1	1	1	1	1	1	1	1	1	1	1	1	1	1	1	1	1	1	1	1	1	1	1	2
597	71	1	2	1	2	0	0	1	7	1	1	1	1	1	1	1	1	1	1	1	1	1	1	1	1	3	3	2	1		1	5	5	2	5	1	5	1	1	1	1	1	1	4	1	1	2	2	4
598	30	1		2	1	0	0	1	6	1	1	1	1	1	1	1	1	1	1	2	2	2	2	1	1		1	2	1	2		2	2	2	2	2	2	1	1	1	1		1	1	1	3	2	2	3
599	55	1	2	4	2	0	0	1	8	3	1	3	1	1	1	2	1	2	1	4	1	3	1	1	3	1	3	3	3	2	2	2	1	1	1	1	1	1	1	1	1	1	1	1	1	1	1	1	2
600	70	1	2	3	2	0	1	1	10	1	1	1	1	1	1	3	1	1	2	2		2	2	1	1	2	1	1	2	2	1	1	1	1	1	1	1	1	1	1	2	1	1	1	1	2	1	1	3
601	32	1	2	4	2	0	0	3	8	3	2	2	1	1	1	1	1	2	1	2	2	2	2	1	1	1	2	2	2	1	1	1	1	1	1	1	1	1	1	1	1	1	1	1	1	1	1	1	2
602	31	1	2	5	1	0	0	1	6	3	2	1	1	1	1	2	2	1	2	1	1	1	1	2	1	1	1	2	2	2	1	2	3	2	2	2	2	2	1	1	1	1	1	1	1	1	1	1	2
603	37	1	2	7	2	1	1	1	8	2	1	1	1	1	1	2	2	1	1	3	3	3	3	1	2	1	1	1	2	1	1	2	2	2	2	3	3	2	1	1	3	1	1	1	2	2	2	2	3
604	58	1	2	4	2	1	1	1	8	3	4	1	1	3	3	1	1	1	1	1	1	1	1	1	1	3	2	1	1	2	2	1	1	1	3	2	2	2	1	1	2	2	1	1	2	2	1	1	3
605	73	1	2	2		0	1	1	5	1	1	1	1	2	1	2	1	1		3	3	3	3	1	1	1	1	1	2	2	3	3	3	3	1	2	2	2	1	1	1	2	1	1	1	2	3	2	5
606	34	1	2	4	2	0	1	1	10	1	1	1	1	2	1	1	1	3	2	2	2	1	2	1	1	3	2	2	2	1	2	2	2	4	2	2	3	1	2	2	2	1	1	1	1	2	2	4	3
607	39	1	2	4	2	0	1	2	8	1	1	1	1	2	1	2	1	2	2	1	3	2	2	3	2	2	1	2	2	1	2	2	1	3	1	2	1	1	1	1	5	2	2	1	3	2	2	1	3
608	35	1	2	4	1	1	1	1	5	1	1	1	1	3	1	1	3	1	1	1	1	1	1	1	1	1	1	1	1	1	1	1	1	3	1	2	1	1	1	1	1	1	1	1	1	1	1	1	5
609	49	1	2	7	1		1	2	7	3	3	2	2	2	2	4	3	2	2	3	4	5	4	2	2	1	1	2	2	2	2	3	3	3	2	2	1	1	1	1	3	3	1	1	2	3	3	3	4
610	26	1	2	5	2	0	0	1	7	1	1	1	1	1	1	2	1	1	1	1	1	1	1	1	1	1	1	1	1	1	1	1	1	2	1	1	1	1	1	1	1	1	1	1	1	1	1	1	2
611	44	1	2	4	1	0	0	1	7	1	1	1	1	1	1	1	1	4	1	1	2	1	1	1	1	1	1	1	1	1	1	3	1	3	1	1	1	1	1	1	1	1	1	1	1	1	1	1	3
612	65	1	3	4	2	0	0	1	6		2	2	1	1	2	1	1	2	3	3	4	1	3	1	1	1	1	1	1	1	1	3	1	1	2	3	4	1	1	1	2	2	1	1	2	3	2	3	4
613	66	1	2	1	2	1	0	1	5	3	1	1	1	1	1	1	1	1	1	3	3	1	3	1	1	1	1	1	1	1	1	1	1	1	1	1	1	1	1	1	1	1	1	1	1	1	2	1	3
614	71	1	2	5	2	0	1	1	8	1	1	1	1	2	1	2	1	1	3	2	2	1	1	2	2	2	2	2	2	1	1	2	2	3	1	2	2	1	1	1	2	2	1	1	1	2	2	1	3
615	64	1	2	5	2	0	0	1	7	1	2	2	1	1	3	1	1	1	2	2	3	2	2	1	1	1	1	1	2	1	2	2	3	3	3	3	2	2	1	1	2	2	1	1	1	3	3	3	4
616	66	1	2	1	2	0	0	2	6	3	3	1	1	3	3	1	1	1	1	1	1	1	1	1	1	3	1	1	1	1	1	1	1	1	1	1	1	3	1	1	1	1	1	1	1	2	1	1	4
617	79	1		4	2	0	0	1	7	1	1	1	1	1	1	1	1	1	1	1	2	2	2	1	1	1	1	1	1	1	2	2	2	1	1	2	2	2	1	1	1	2	1	1	2	2	1	1	3
618	74	1	2	5	2	0	0	1	8	4	2	2	1	4	2	1	1	1	1	1	1	1	1	1	1	1	1	1	1	1	1	1	1	3	1	1	1	1	1	1	1	1	1	1	1	1	1	1	3
619	65	1	2	6	1	0	0			2	2	1	1	2	1	1	1	1	1	1	1	1	1	1	1	1	1	1	1	1	1	1	1	1	1	1	1	1	1	1	1	1	1	1	1	1	1	1	3
620	74	1	2	1	1	0	1	1	8	1	1	1	1	1	1	3	1	1	3	3	3	1	1	1	1	1	1	1	1	2	2	3	3	3	1	4	4	1	1	1	1	2	1	1	1	1	2	2	3
621	43	1	2	7	3	0	0	1	7	1	1	1	1	1	1	1	1	1	1	1	1	1	1	1	1	1	1	1	1	1	1	1	1	1	1	1	1	1	1	1	1	1	1	1	1	1	1	1	1
622	47	1	2	6	2	1	1	3	6	4	4	3	2	2	3	2	1	1	1	2	3	1	3	1	1	1	1	1	1	2	2	2	1	2	2	1	1	3	3	3	2	2	1	1	1	1	2	3	4
623	57	1	2	3	1	0	0	3	7	3	3	1	1	1	3	1	1	1	1	1	4	4	3	2	2	1	1	1	3	2	1	3	3	3	1	4	1	3	2	1	2	2	1	1	1	1	2	3	4
624	39	1	2	3	1	1	1	1	6	3	3	1	1	2	2	1	2	1	1	1	4	4	4	1	1	1	2	1	1	1	1	2	2	2	1	1	1	1	1	1	1	1	1	1	1	2	2	2	3
625	70	1	2	5	2	0	0	1	6	1	1	1	1	1	1	1	1	1	1	2	2	1	2	1	1	1	1	1	1	1	3	3	1	3	1	1	1	1	1	1	1	1	1	1	1	1	1	1	3
626	89	1	2	1	1	0	0	2	9	1	1	1	1	1	1	1	1	1	1	4	4	2	4	1	1	1	1	1	1	2		2	2	2	1	3	2	2	2	1	1	3	1	1	1	1	1	1	4
627	86	1	2	1	2	1	1	1	8	1	1	1	1	1	1	3	1	1	1	2	1		3	1	1	1	1	1	1	1	1	3	3	3		4	1	1	2	1	1	1	1	1	1	1	2	1	3
628	39	1	2	6	2	0	0	1	8	1	1	1	1	1	1	4	4	4	1	3	2	1	3	1	1	1	1	1	1	3	4	2	3	3	1	3	1	2	2	3	2	2	1	1	1	3	3	3	3
629	35	1	2	6		0	0	1	6	1	1	1	1	1	1	1	1	1	1	1	1	1	1	1	1	1	1	1	1	1	1	1	1	1	1	1	1	1	1	1	1	1	1	1	1	1	1	1	2
630	28	1	2	6	2	0	0	3	10	4	1	1	1	1	1	1	1	1	1	3	3	2	2	1	1	1	1	1	1	1	1	2	1	1	1	2	1	1	1	1	1	1	1	1	1	1	1	2	2
631	35	1	2	4	2	0	1	1	8	1	1	1	1	1	1	3	2	2	3	3	3	2	2	2	1	1	1	2	2	1	2	2	2	1	2	2	1	1	1	1	1	1	1	1	2	2	2	3	3
632	68	1	2	1	1	0	0	1	7	1	1	1	1	1	1	1	1	1	1	1	1	1	1	1	1	1	1	1	1		2	3	3	3	1	3	1	1	1	1	1	1	1	1	1	1	1	1	4
633	36	1	2	4	1	1	0	1	7	2	2	1	1	1	3	2	2	2	2	3	4	3	3	2	2	2	1	2	2	2	2	3	2	2	2	3	4	2		1	2	3	2	1	1	4	4	4	4
634	63	1	2	6	2	1	1	1	7	1	1	1	1	1	1	1	2	2	1	4	4	4	4	2	2	3	4	2	2	4	1	2	2	1	1	3	1	1	1	1	1	2	1	1	1	3	3	3	4
635	32	1	1	3	1	0	0	3	6	1	1	1	1	1	1	1	1	1	1	2	2	2	2	1	1	1	1	1	1	1	1	1	1	3	1	2	2	1	1	1	1	1	1	1	1	1	1	1	3
636	40	1	2	5	2	0	0	1	8	1	1	1	1	1	1	1	1	1	1	1	1	1	1	1	1	1	1	1	1	1	1	1	1	1	1	1	1	1	1	1	1	1	1	1	1	1	1	1	2
637	70	1	2	4	2	0	1	2	5	1	1	1	1	2	1	2	1	1	1	2	2	1	2	1	1	1	1	1	1	1	1	1	2	2	1	2	1	1	1	1	1	2	1	1	1	2	1	2	4
638	28	1	1	5	2	0	0	1	7	1	1	1	1	1	1	1	1	1	1	1	1	1	1	1	1	1	1	1	1	1	1	1	1	1	1	1	1	1	1	1	1	1	1	1	1	1	1	1	1
639	49	1	2	4	2	0	0	3	5	1	1	1	1	1	1	1	1	1	1	1	1	1	1	1	1	1	1	1	1	1	1	1	1	4	1	1	1	1	1	1	1	1	1	1	1	1	1	1	2
640	42	1	2	4	2	0	0	1	5	1	1	1	1	1	1	2	1	1	2	3	3	1	1	1	1	1	1	1	1	2	2	2	2	2	2	2	2	2	1	2	1	1	1	1	1	1	2	3	2
641	35	1	2	8	2	0	0	1	7	3	4	1	2	1	4	1	1	1	4	5	5	5	5	1	2	1	1	1	3	3	3	1	1	2	3	5	3		1	1	1	1	1	1	1	1	1	1	4
642	64	1	2	6	2	1	1	1	7	2	1	1	1	1	1	1	1	1	1	3	3	1	1	3	1	1	1	1	1	1	1	1	1	1	1	1	1	1	1	1	1	1	1	3	1	3	1	3	3
643	38	1	2	4	2	0	0	1	9	3	2	2	2	1	1	4	2	2	5	5	5	5	5	2	2	1	2	3	3	2	3	5	5	5	1	5	5	1	5	5	2	1	2	1	2	5	5	5	4
644	50	1	2	1	2	0	0	1	8	1	1	1	1	1	1	1	1	1	1	3	3	3	4	3	2	3	3	2	2	1	1	1	1	1	1	1	1	1	1	1	1	1	1	1	1	1	1	1	2
645	31	1	1	6	2	0	0	1	8	1	1	1	1	1	1	1	1	1	1	1	1	1	1	1	1	1	1	1	1	1	1	1	1	1	1	1	1	1	1	1	1	1	1	1	1	1	1	1	1
646	35	1	2	5		0	0	1	7	1	1	1	1	1	1	1	1	1	1	1	1	1	1	1	1	1	1	1	1	1	1	1	1	1	1	1	1	1	1	1	1	1	1	1	1	1	1	1	1
647	61	1	2	5	2	1	1	2	7	2	2	1	1	2	1	2	2	2	2	2	2	2	2	1	1	2	2	1	2	1	2	2	2	2	2	2	2	2	2	2	2	2	2	2	2	2	2	2	4
648	38	1	2	6	1	0	0	1	6	3	1	1	1	1	1	1	1	1	1	1	1	1	3	1	1	1	1	1	1	1	1	1	1	1	1	1	1	1	1	1	1	1	1	1	1	1	1	1	1
649	47	1	2	2	1	0	0	3		3	1	1	1	1	1	1	1	1	1	1	3	3	3	1	1	1	1	1	1	1	1	2	1	1	1	3	1	1	1	1	1	1	1	1	1	1	1	1	3
650	33	1	2	4	2	0	0	1	9	1	1	1	1	1	1	1	1	1	1	1	1	1	1	1	1	1	1	1	1	1	1	1	1	1	1	1	1	1	1	1	1	1	1	1	1	1	1	1	1
651	55	1	2	1	1	1	0	2	3	3	1	1	1	1	2	2	1	2	3	3	1	4	1	1	1	1	1	1	1	2	3	2	1	1	1	3	1	1	1	1	1	1	1	1	1	1	2	2	4
652	29	1	2	4	2	0	0	1	6	1	1	1	1	1	1	1	1	1	1	1	1	1	3	1	1	1	1	1	1	1	1	1	1	1	1	1	1	1	1	1	1	1	1	1	1	1	1	1	1
653	22	1	1	3	2	0	0	1	6	1	1	1	1	1	1	1	1	1	1	1	1	1	1	1	1	1	1	1	1	1	1	1	1	1	1	1	1	1	1	1	1	1	1	1	1	1	3	3	1
654	27	1	1	4	1	0	0	3	9	3	1	1	1	1	1	1	1	1	1	1	1	1	1	1	1	1	1	1	1	1	1	1	1	1	1	1	1	1	1	1	1	1	1	1	1	1	1	1	2
655	25	1	1	4	2	0	0	1	7	1	1	1	1	1	1	1	1	1	1	1	1	1	1	1	1	1	1	1	1	1	1	1	1	1	1	1	1	1	1	1	1	1	1	1	1	1	1	1	1
656	35	1	2	3	2	0	0	1	8	1	1	1	1	1	1	1	1	1	1	1	1	1	1	1	1	1	1	1	1	1	1	1	1	1	1	1	1	1	1	1	1	1	1	1	1	1	1	1	2
657	42	1	2	2	1	0	0	2	7	1	1	1	1	1	1	1	1	1	1	1	1	1	1	1	1	1	1	1	1	1	1	1	1	1	1	1	1	1	1	1	1	1	1	1	1	1	1	1	2
658	48	1	2	1		0	0	1	8	1	1	1	1	1	1	1	1	1	1	1	1	1	1	1	1	1	1	1	1	1	1	1	1	1	1	1	1	1	1	1	1	1	1	1	1	1	1	1	3
659	42	1	2	4	2	0	0	1	5	3	1	3	1	1	1	3	3	4	4	4	4	2	5	1	1	4	4	4	4	1	3	3	3	3	2	1	1	1	2	1	1	1	1	1	1	1	1	1	4
660	51	1		1	1	1	1	2	6	3	1	1	1	1	1	3	1	1	3	4	4	1	4	1	1	1	1	1	1	1	3	3	1	1	1	2	1	1	3	3	1	2	1	1	1	2	2	2	4
661	33	1	2	2	2	0	0	1	8	1	1	1	1	1	1	1	1	1	1	1	1	1	1	1	1	1	1	1	1	1	1	1	1	1	1	1	1	1	1	1	1	1	1	1	1	1	1	1	1
662	50	1	2	4	1	0	0	3	12	3	1	1	1	1	1	1	1	1	1	1	1	1	1	1	1	1	1	1	1	2	2	1	1	1	1	1	1	1	1	1	1	1	1	1	1	1	1	1	4
663	38	1	2	4	1	0	1		8	3	1	1	1	1	1	4	1	2	3	2	3	4	3	1	1	1	1	1	2	1	1	1	1	5	3	1	1	1	2	1	1	1	1	1	1	3		1	3
664	33	1	2	6	2	0	0	1	8	1	1	1	1	1	1	1	1	1	1	2	3	1	3		1	1	2	1	1	1	2	3	3	2	2	1	2	1	2	1	1	1	1	1	1	1	2	1	4
665	57	1	2	4		0	0	1	6	1	1	1	1	1	1	1	1	1	1	1	1	1	1	1	1	1	1	1	1	1	1	1	1	1	1	1	1	1	1	1	1	1	1	1	1	1	1	1	2
666	38	1	2	5	2	0	0	1	6	2	1	1	1	1	1	1	1	2	2	2	2	2	2	1	1	1	1	1	1	1	1	1	1	2	2	2	1	1	1	1	2	2	2	1	2	1	2	2	1
667	47	1	2	2	2	0	0	1	8	1	1	1	1	1	1	1	1	1	1	1	1	1	1	1	1	1	1	1	1	1	1	1	1	1	1	1	1	1	1	1	1	1	1	1	1	1	1	1	2
668	31	1	1	2	2	0	0	2	8	1	1	1	1	1	1	1	1	1	1	1	1	1	1	1	1	1	1	1	1	1	1	1	1	1	1	1	1	1	1	1	1	1	1	1	1	1	1	1	3
669	50	1	2	4	2	0	1	3	8	1	1	1	1	1	1	2	2	1	1	1	3	1	3	1	1	1	1	1	1	1	1	1	2	2	1	3	1	1	1	2	1	2	1	1	1	1	2	1	4
670	37	1	2	5	2	0	0	2	8	1	1	1	1	1	1	1	1	1	1	1	1	1	1	1	1	1	1	1	1	1	1	1	1	1	1	1	1	1	1	1	1	1	1	1	1	1	1	1	2
671	39	1	2	4	2	0	0	1	6	1	1	1	1	1	1	1	1	1	1	1	1	1	1	1	1	1	1	1	1	2	2	1	1	4	3	1	1	1	1	1	1	1	1	1	1	1	1	1	2
672	48	1	2	4	2	0	1	1	8	2	1	1	1	1	1	3	1	2	2	3	2	1	1	1	1	1	1	1	1	1	1	1	3	3	1	2	1	1	1	1	2	1	1	1	1	3	2	1	4
673	38	1	2	6	2	0	0	1	6	1	1	1	1	1	1	1	1	1	3		2	1	2	1	1	1	1	2	1	1	1	1	1	1	1	1	1	1	1	1	1	1	1	1	1	1	1	1	2
674	25	1	2	5	1	0	0	2	9	2	2	1	1	1	2	2	1	1	1	3	2	2	3	1	1	1	1	1	2		1	1	1	1	1	1	1	1	1	1	1	2	1	1	1	2	2	2	4
675	66	1	2	1	2	0	1	1	8	3	1	1	1	1	1	3	3	3	3	3	3	1	3	1	1	1	1	1	1	1	1	1	1	1	1	1	1	1	1	1	1	1	1	1	1	1	1	1	3
676	40	1	2	4	2	0	1	1	7	1	1	1	1	1	1	3	1	1	1	1	1	1	1	1	1	1	1	1	1	1	1	1	1	1	1	1	1	1	1	1	1	1	1	1	1	3	1	1	4
677	33	1	2	4	2	0	0	1	6	2	1	1	1	1	1	1	1	1	1	1	2	2	1	1	1	1	1	1	1	1	1	3	1	2	1	1	1	1	1	1	1	1	1	1	1	1	1	1	2
678	57	1	2	4	2	0	1	1	7	1	3	1	1	5	2	3	2	3	4	1	2	3	2	2	2	2	3	2	1	1	2		3		2	2	3	1	1	2	3	4	1	1	1	2	2	2	4
679	37	1	1	7	2	1	1	1	7	4	3	1	2	2	2	3	3	3	4	4	4	3	4	2	2	1	1	1	1	1	1	3	2	5	4	4	1	1	1	1	1	1	3	1	3	4	4	2	5
680	33	1		1	2	0	0	3	7	1	1	1	1	1	1	1	1	1	1	1	1	1	1	1	1	1	1	1	1	1	2	1	3	3	3	3	1	1	1	1	1	1	1	1	1	1	1	1	3
681	31	1	2	5	2	1	1	1	8	2	1	1	1	1	1	3	3	3	3	2	3	3	3	1	2	2	2	1	2	3	2	2	3	3	1	3	1	2	4	4	4	5	1	1	1	2	4	2	3
682	24	1	2	3	2	0	1	3	6	3	2	1	1	1	1	3	1	4	2	3	3	4	3	1	1	1	1	1	2	1	1	1	3	3	2	3	3	2	4	3	1	1	1	1	2	4	4	5	5
683	43	1	2	6	1	1	0	3	4	5	3	1	3	1	3	5	5	5	5	3	5	5	5	3	3	4	3	3	2	2	3	4	4	4	3		4	3	3	3	3	4	2	4	2	4	4	4	4
684	43	1	2	4	2	0	0	1	5	1	1	1	1	1	1	1	2	2	1	4	4	2	3	1	1	2	2	1	2	1	1	3	3	4	1	3	2	1	1	1	2	2	1	1	1	3	3	3	4
685	35	1	2	6	2	0	1	1	4	2	1	1	2	1	1	2	2	1	2	1	3	1	2	1	1	1	1	1	1	1	1	1	2	1	1	1	1	1	1	1	2	1	1	1	1	2	2	1	3
686	27	1	1	6	1	0	0	1	8	2	1	1	1	1	1	1	1	1	1	1	2	1	1	1	1	1	1	1	1	1	1	3	2	2	1	1	1	1	2	1	1	1	1	1	2	1	1	2	3
687	43	1	2	2	2	0	1	2	6	2	1	1	1	1	1	1	1	1	1	1	1	1	1	1	1	1	1	2	1	1	1	1	2	1	2	1	1	1	1	1	3	1	1	1	1	3	2	1	3
688	35	1	1	4	1	0	0	1	8	2	1	1	1	1	1	1	1	1	1	1	2	2	1	1	1	1	1	1	1	2	1	1	1	1	2	1	1	1	2	1	1	1	1	1	1	2	1	1	3
689	45	1	2	6	2	0	0	1	6	1	1	1	1	1	1	1	1	1	2	1	1	1	1	1	1	1	1	1	1	1	1	1	1	1	1	1	1	1	1	1	1	1	1	1	1	2	3	3	3
690	44	1	2	4	1	0	0	1	8	1	1	1	1	1	1	1	1	1	1	1	1	1	1	1	1	1	1	1	1	1	1	1	1	1	1	1	1	1	1	1	1	1	1	1	1	1	1	1	3
691	30	1	2	4	2	1	0	2	7	4	1	1	1	1	1	1	1	1	1	3	3	2	2	1	1	3	1	4	1	1	1	3	3	3	2	3	1	4	2	1	1	2	1	1	3	4	2	3	3
692	37	1	2	4	2	0	0	1	6	1	1	1	1	1	1	1	1	1	1	1	1	1	1	1	1	1	1	1	2	1	2	2	1	2	1	2	1	1	1	1	2	3	2	1	1	2	1	1	2
693	23	1	2	4	2	0	0	1	7	2	2	1	1	1	3	1	1	1	1	4	4	1	1	1	1	1	1	1	1	4	4	3	4	4	1	4	1	1	1	1	1	1	1	1	1	1	1	1	5
694	48	1	2	5	2	0	0	1	8	2	1	1	1	1	1	1	1	1	1	1	3	1	1	1	1	1	1	1	1	1	1	2		3	1	1	1	1	1	1	1	1	1	1	1	2	1	1	4
695	36	1	2	6	2	0	1	1	8	2	1	1	1	2	1	3	3	3	2	2	2	1	2	1	1	1	1	2	1	1	1	1	1	3	1	1	1	3	2	1	1	1	1	1	1	3	3	2	3
696	31	1	2	4	2	1	1	3	8	2	2	2	1	2	2	2	2	2	3	4	4	4	4	3	3	4	4	4	4	3	2	4	3	4	3	3	3	2	4	3	2	3	2	2	2	3	2	3	5
697	57	1	2	4	2	0	1	1	7	1	1	1	1	1	1	1	1	1	4	1	1	1	2	2	1	1	2		1	1	2	1	3	1	1	1	1	1	1	1	1	1	1	1	1	2	1	1	5
698	36	1	2	6	1	0	0	1	8	1	1	1	1	1	1	1	1	1	1	1	4	4	4	4	4	1	1	2	1	1	1	1	1	3	1	1	1	1	1	1	1	1	1	1	1	1	1	1	3
699	59	1	2	4	2	0	0	1	8	1	1	1	1	1	1	1	1	1	1	1	1	1	1	1	1	1	1	1	1	1	1	1	1	1	1	1	1	1	1	1	1	1	1	1	1	1	1	1	2
700	34	1	2	6	2	0	0	1	7	1	1	1	1	1	1	1	1	1	2	2	2	2	2	1	1	1	1	1	1	1	1	1	1	1	1	1	1	1	1	1	1	2	1	1	1	1	2	1	2
701	52	1	2	6	2	0	0	1	8	1	1	1	1	1	1	2	1	1	2	2	2	1	1	1	1	1	1	1	1	1	1	1	1	2	1	1	1	1	1	1	1	2	1	1	1	1	1	1	3
702	37	1	2	2	1	0	0	1	7	2	1	2	1	2	1	1	1	1	2	4	4	4	3	3	1	2	2	2	2	2	2	3	4	5	4	4	3	3	4	3	3	3	1	1	2	2	2	2	4
703	43	1	2	3	1	1	1	2	7	3	1	1	1	5	4	4	1	1	5	5	5	5	5	4	4	5	5	4	4	4	3	1	3	1	1	3	2	5	4	4	3	1	1	1	1	5	5	5	5
704	30	1	2	4	2	0	1	3	8	2	1	1	2	1	2	3	2	2	2	4	5	5	5	1	1	3	2	1	5	2	3	4	4	2	2	4	3	5	5	2	4	3	1	1	2	4	4	5	5
705	30	1	2	6	1	0	0	1	8	1	1	1	1	1	1	1	1	1	1	1	3	3	3	1	1	1	1	1	1	1	1	3	3	4	3	3	3	3	3	2	3	1	1	1	3	3	3	3	4
706	30	1	2	6	1	0	0	1	8	3	3	1	1	1	1	3	3	3	3	2	2	2	2	2	2	1	1	1	1	2	2	2	2	2	2	2	2	1	2	2	2	2	1	1	3	1	1	3	3
707	61	1	2	1		0	0	2	8	1	1	1	1	1	1	1	1	1	1	1	1	1	1	1	1	1	1	1	1	3	3	4	4	4	4	4	3	2	2	2	2	3	3	1	3	4	3	3	2
708	62	1	2	4	2	1	1	2		3	2	1	1	3	1	1	2	1	1	4	4	3	4	2	2	1	2	1	1	2	2	3	2	3	1	3	1	2	2	2	1	2	1	2	3	2	2	1	4
709	34	1	2	6	2	0	0	1	8	1	1	1	1	1	1	1	1	1	1	3	3	2	3	1		1	1	1	1	1	1	1	1	1	1	1	1	1	1	1	1	1	1	1	1	1	1	1	2
710	38	1	2	3	2	1	1	3	6	3	2	2	2	3	3	1	1	1	1	3	2	2	2	2	1	1	1	1	3	1	1	2	2	2	1	2	1	1	1	1	1	1	1	1	1	1	1	2	3
711	38	1	2	4	1	1	1	1	6	3	2	1	2	2	2	2	1	3	3	4	4	3	4	2	2	2	2		1	1	2	4	4	3		4	4	3	3	3	3	2	1	1	3	3	3	2	4
712	38	1	2	4	2	0	1	1	5	2	1	1	1	2	1	3	2	1	1	4	4	4	3	1	1	1	1	1	1	1	1	3	3	2	2	2	4	1	2	2	2	2	1	1	1	3	1	1	4
713	47	1	2	4	2	0	0	1	7	2	2	1	3	3	1	2	1	3	4	2	2	1	2	2	2	2	1	2	1	2	1	1	2	2	1	1	2	1	1	2	2	2	1	1	2	2	2	1	4
714	33	1	2	7	2	0	0	2	7	1	1	1	1	1	1	1	3	4	3	1	2	1	2	1	1	1	1	1	1	1	2	3	1	2	1	2	2	1	1	1	1	2	1	2	1	2	2	1	4
715	35	1	2	2	1	0		1	8	3	2	1	1	1	1	2	3	3		2	3	3	3	1	1	1	2	1	2	1	1	3	3	2	2		3	2	1	3	2	3	4	1	2	2	2	3	3
716	33	1	2	7	2	0	0	1	7	3	2	1	1	1	1	1	1	1	1	3	3	1	3	1	1	1	1	1	1	2	1	1	1	1	1	1	1	1	1	1	1	2	1	1	1	2	2	2	3
717	65	1	2	2	2	1	1	2	7	1	1	1	2	2	2	3	3	3	4	3	4	3	4	3	1	1	1	1	1	2	3	3	2	2	2	3	1	2	2	2	2	2	1	1	1	2	3	3	4
718	32	1	2	6	2	0	1	1	7	2	2	1	1	1	2	1	1	1	1	2	2	1	2	1	1	1	1	1	1	1	1	1	1	1	1	1	1	1	1	1	1	1	1	1	1	1	1	1	2
719	34	1	2	6	3	0	0	1		1	1	1	1	2	1	1	1	1	1	1	1	1	2	1	1	1	1	1	1	1	1	1	1	3	1	2	1	1	3	2	1	2	1	1	1	1	1	1	1
720	53	1	2	4	2	0	0	1	8	1	1	1	1	1	1	1	1	1	1	3	3	1	3	1	1	1	1	1	1	1	1	1	1	1	1	1	1	1	1	1	1	1	1	1	1	1	1	1	2
721	42	1	2	4	2	0	0	1	6	1	1	1	1	1	1	1	1	1	1	4	4	1	4	1	1	1	1	1	1	1	1	3	1	1	1	1	1	1	1	1	1	1	1	1	2	1	1	1	2
722	35	1	2	3	2	0	0	1	7	1	1	1	1	1	1	1	1	1	1	1	1	1	1	1	1	1	1	1	1	1	1	1	1	1	1	1	1	1	1	1	1	1	1	1	1	1	1	1	1
723	48	1	2	7	2	0	1	1	6	1	3	1	1	1	3	3		1	3	1	3	3	3	1	1	1	1	1	1	1	1	2	1	2	2	2	1	1	1	1	1	1	3	1	3	2	3	3	4
724	47	1	2	7	2	0	1	1	8	4	2	1	1	1	1	2	1	1	3	4	4	3	3	1	1	1	1	1		5	4	3	3	5	5	2	1	1	1		1	2	1	1	1	2	2	2	4
725	47	1	2	2	1	0	0	2	7	3	3	1	1	1	1	1	2	1	1	1	4	1	4	1	1	1	1	1	2	1	1	1	2	2	2	1	1	1	1	1	1	1	1	1	1	1	1	1	2
726	38	1	2	6	3	0	0	1	8	1	1	1	1	2	1	2	1	1	3	1	2	1	1	1	2	2	1	1	3	1	1	3	1	3	1	1	1	2	2	1	1	2	1	1	1	2	2	1	3
727	51	1	2	4		0	1	1	5	3	1	1	1	1	1	3	3	3	3	1	3	1	2	1	1	1	1	1	1	1	1	1	1	1	1	1	1	1	1	1	1	1	1	1	1	1	1	1	4
728	65	1	2	2	1	0	0	2		3	3	1	1	1	1	1	1	1	1	1	1	1	1	2	2	1	2	1	2	1	3	3	4	4	1	4	1	1	1	1	1	1	1	1	1	2	2	2	4
729	33	1	2	7	3	0	0	1	6	2	1	1	1	1	1	1	1	1	1	1	2	1	2	1	1	1	1	1	1	1	1	1	1	2	1	2	1	1	1	1	1	2	1	1	3	2	2	1	3
730	45	1	2	5	2	0	0	1	8	1	1	1	1	1	1	1	1	1	1	1	1	1	1	1	1	1	1	1	1	1	1	1	1	1	1	1	1	1	1	1	1	1	1	1	1	1	1	1	1
731	51	1	2	4	2	0	0	3	8	1	1	1	1	1	1	1	1	1	1	1	1	1	1	1	1	1	1	1	1	1	1	3	3	3	1	1	1	1	1	1	1	1	1	1	1	1	1	1	2
732	63	1	2	1	2	0	0	1	7	3	3	1	1	2	1	1	1	1	1	1	2	1	2	1	1	1	1	1	2	1	1	3	4	5	5	4	1	1	1	1	2	1	1	1	1	4	5	5	4
733	74	1	2	4	2	1	0	1		1	3	1	1	1	1	1	1	1	1	1	1	1	1	1	2	1	2	1	1	1	3	3	2	2	1	3	1	1	1	3	1	1	1	1	1	1	2	2	3
734	41	1	2	5	2	0	0	1	8	1	1	1	1	1	1	1	1	3	1		3	1	2	1	1	1	1	1	1	1	1	1	1	1	1	1	1	1	1	1	1	1	1	1	1	2	1	1	3
735	40	1	2	6	1	0	0	1	8	3	1	1	1	1	1	2	1	2	2	2	2	1	2	2	1	1	1	2	1	1	1	2	2	2	1	2	1	1	2	2	1	1	1	1	2	2	2	1	3
736	32	1	2	4	2	0	0	1	7	1	1	1	1	1	1	1	1	1	1	1	2	1	2	1	1	1	1	1	1	1	1	1	1	1	1	1	1	1	1	1	1	1	1	1	1	1	1	1	2
737	45	1	2	4	2	1	1	2	7	1	1	1	1	1	1	1	1	1	1	4	4	4	4	3	3	2	2	2	2	1	1	3	3	1	1	1	1	1	1	1	1	1	1	1	1	1	1	1	4
738	65	1	2	2	3	1	1	3	7	1	1	1	1	1	1	2	1	2	2	2	2	3	3	1	1	1	1	1	1	3	3	3	3	3	2	4	2	1	3	3	1	3	1	1	1	2	2	2	4
739	55	1	2	2	3	1	1	3	6	3	3	1	1	3	1	2	2	2	2	3	2	4	3	3	3	1	3	1	2	3	3	2	1	3	1	2	1	1	1	1	1	1	1	1	1	1	1	1	4
740	31	1	2	3	2	0	0	1	7	1	1	1	1	1	1	1	1	1	1	1	1	1	1	1	1	1	1	1	1	1	1	1	1	1	1	1	1	1	1	1	1	1	1	1	1	1	1	1	2
741	39	1	2	2	1	0	0	2	6	3	1	1	1	1	1	1	1	1	1	1	1	1	3	1	1	1	1	1	1	1	1	1	1	1	1	1	1	1	1	1	1	1	1	1	1	1	1	1	1
742	42	1	2	6	2	0	0	1	10	1	1	1	1	1	1	3	1	1	1	1	1	1	1	1	1	1	1	1	1	1	1	3	3	1	1	1	1	1	1	1	1	1	1	1	1	1	1	1	3
743	70	1	2	6	2	0	0	1	6	2	1	1	1	3	2	2	1	2	2	3	3	3	3	2	2	2	2	2	4	3	4	2	2	2	2	2	3	2	3	3	2	3	2	1	2	3	2	4	2
744	40	1	2	2	2	1	1	1	8	1	1	1	1	1	1	3	3	3	3	4	4	1	4	3	1	1	1	1	1
745	47	1	2	7	2	0	1	1	8	1	1	1	1	3	1	2	1	1	3	2	2	1	3	1	1	1	1	1	2	1	2	2	2	3	2	2	2	1	3	1	1	2	1	1	1	2	2	1	2
746	47	1	2	2	2	0	0	3	6	3	1	1	1	1	1	1	1	1	1	1	1	1	1	1	1	1	1	1	1	3	3	2	2	2	4	4	1	1	1	1	1	1	1	1	1	1	1	1	3
747	21	1	1	4	2	0	0	1	6	2	2	2	1	3	1	3	3	3	2	4	5	1	1	3	2	3	1	4	1	1	2	3	3	3	1	1	3	2	1	3	4	2	1	1	1	2	1	4	4
748	51	1	2	8	2	1	1	1	7	2	2	1	1	1	2	2	2	1	1	1	1	1	2	2	2	1	1	2	1	1	1	1	1	2	2	1	1	1	1	2	2	2	1	1	1	2	2	2	3
749	56	1	2	5	2			1	9	1	1	1	1	2	1	1	1	1	1	1	1	1	1	1	1	1	1	1	1	1	1	1	1	1	1	1	1	1	1	1	1	1	1	1	1	1	1	1	2
750	45	1	2	5	2	0	0	1	7	1	1	1	1	1	1	1	1	1	1	3	3	3	1	1	1	1	1	1	1	3	2	2	2	2	1	1	1	3	3	3	1	1	1	1	4	1	1	1	3
751	47	1	2	7	2	0	0	1	6	3	1	1	1	1	1	1	1	1	1	1	3	1	3	1	1	1	1	1	1	1	1	1	1	3	1	1	1	1	4	1	1	1	1	1	1	1	1	1	3
752	65	1	2	1	1	1	1	2	6	2	2	2	2	2	1	2	2	2	1	4	4	4	3	4	4	3	3	3		1	1	2	2	3	1	3	3	1	1	1	2	2	1	1	1	1	2	1	4
753	31	1	2	3	1	0	0	3	8	3	1	1	1	1	1	1	1	1	1	1	1	1	1	1	1	1	1	1	1	3	2	2	2	1	1	1	1	1	1	1	1	1	1	1	1	1	1	1	3
754	36	1	2	1	1	0	1	2	7	3	2	1	2	1	1	2	2	2	2	3	3	1	2	1	1	1	1	1	1	1	1	1	1	1	1	1	1	1	1	1	1	1	1	1	1	1	1	1	3
755	60	1	2	2	2	1	1	2	6	3	1	1	1	1	1	1	1	1	1	4	3	3	3	3	3	3	3	3	3	3	3	3	3	3	3	1	2	1	2	1	1	1	1	1	1	1	1	1	3
756	54	1	2	1	2	0	0	3	6	3	1	1	1	1	1	1	1	1	1	2	1	1	2	1	1	1	2	1	2	2	2	3	2	1	1	2	1	1	1	2	2	2	1	1	1	2	1	1	2
757	30	1	1	2	1	0	0	3	7	1	1	1	1	1	1	1	1	1	1	1	1	1	1	1	1	1	1	1	1	3	3	3	2	2	1	3	1	1	1	1	1	1	3	1	1	1	1	1	3
758	36	1	2	5	1	0	0		7	3	1	1	1	1	1	1	2	3	1	1	3	2	2	1	1	2	2		2	2	1	1	1	2	1	1	1	1	1	1	1	1	1	1	2	2	2	3	3
759	64	1	2	2	1	0	1	1	10	2	1	1	1	1	1	1	1	1	1	1	2	2	1	3	3	1	1	1	2	1	2	3	1	1	1	1	1	1	1	1	1	1	1	1	1	2	2	2	4
760	57	1	2	2	2	0	0	2	5	4	3	1	1	1	1	1	1	1	1	3	1	3	1	2	1	1	1	1	2	3	1	4	4	4	2	3	2	1	1	1	2	1	1	1	2	2	1	1	4
761	50	1	2	2	1	0	0	1	8	2	1	2	1	2	2	2	2	2	2	2	2	4	4	1	1	1	2	2	2	1	2	2	2	2	4	2	1	1	1	2	3	2	2	1	2	3	4	4	4
762	47	1	2	4	2	0	0	1	7	1	1	1	1	1	1	1	1	1	1	1	1	3	1	1	1	1	1	1	1	1	1		1	1	1	1	1	1	1	1	1	1	1	2		1	1	1	3
763	26	1	1	4	2	0	0	1	8	1	1	1	1	1	1	1	1	1	1	1	1	1	1	1	1	1	1	1	1	1	1	1	1	1	1	1	1	1	1	1	1	1	1	1	1	1	1	1	1
764	34	1	2	2	1	0		1	6	1	1	1	1	1	1	1	1	1	1	1	1	1	1	1	1	1	1	1	1	1	1	1	1	1	1	1	1	1	1	1	1	1	1	1	1	1	1	1	2
765	48	1	2	4	2	0	0	1	5	2	2	1	1	1	1	1	1	1	1	1	2	2	1	2	1	1	1	1	1	1	1	2	2	3	1	2	2	1	1	1	2	1	1	1	1	2	1	1	3
766	32	1	2	2	2	0	1	1	8	1	1	1	1	1	1	4	1	1	4	1	2	2	2	1	1	1	1	1	1	1	1	2	2	2	2	2	2	1	1	1	2	1	1	1	2	1	1	1	4
767	60	1	2	1	1	0	0	1	7	1	1	1	1	1	1	1	1	1	1	1	1	1	1	1	1	1	1	1	1	1	1	1	1	2	1	1	1	1	1	1	1	1	1	1	1	2	1	1	3
768	29	1	2	6	2	0	0	1	8	1	1	1	2	1	1	1	1	1	1	1	1	1	1	1	1	1	1	1	1	1	2	2	2	1	1	1	1	1	2	1	1	1	1	1	1	1	1	1	2
769	56	1	2	2	2	0	0	2	7	2	1	1	1	1	1	2	1	1	1	1	1	2	1	1	1	1	1	1	1	1	1	1	1	1	3	2	1	1	1	1	2	1	1	2	2	2	2	2	3
770	43	1	2	6	2	0	0	1	7	2	1	1	1	1	1	1	1	1	1	1	3	1	1	1	1	1	1	1	1	1	1	1	1	3	3	1	3	1	3	2	2	1	1	1	1	3	2	3	3
771	33	1	2	6	2	0	0	2	8	1	1	1	1	1	1	1	1	1	1	1	1	1	1	1	1	1	1	1	1	1	1	1	1	1	1	1	1	1	1	1	1	1	1	1	1	1	1	1	3
772	35	1	2	4	2	0	0	1	8	1	1	1	1	1	1	1	1	1	1	1	1	1	1	1	1	1	1	1	1	1	1	1	1	1	1	1	1	1	1	1	1	1	1	1	1	1	1	1	2
773	73	1	2	4	2	0	0	1	6	3	2	1	1	1	1	1	1	1	1	3	3	3	3	3	1	1	3	1	2	2	1	4	4	1	1	3	1	2	2	1	1	3	1	1	1	2	2	1	4
774	60	1	2	6	2	0	1	1	8	2	2	1	1	1	1	3	1	1	3	3	2	1	1	1	1	1	1	1	1	1	1	1	2	2	1	1	1	1	1	1	1	1	1	1	1	1	1	2	4
775	30	1	2	4	2	0	0	1	8	1	1	1	1	1	1	1	1	1	1	1	1	1	1	1	1	1	1	1	1	1	1	1	1	1	1	1	1	1	1	1	1	1	1	1	1	1	1	1	3
776	49	1	2	6	2	0	0	1	5	1	1	1	1	1	1	1	1	1	1	3	3	1	2	1	1	1	1	1	1	1	1	1	1	1	1	1	1	1	1	1	1	1	1	1	1	1	1	1	3
777	36	1	2	6	3	0	0	3	7	2	1	1	1	1	1	1	1	1	1	1	2	1	2	1	1	1	2	1	1	1	3	1	1	1	1	1	1	1	1	1	1	1	2	1	3	4	2	2	3
778	24	1	1	5	1	0	0	1	8	1	1	1	1	1	1	1	1	1	1	1	1	1	1	1	1	1	1	1	1	1	1	1	1	1	1	1	1	1	1	1	1	1	1	1	1	1	1	1	3
779	73	1	2	5	2	0	0	1	8	1	1	1	1	1	1	2	1	1	2	1	3	2	2	1	1	1	1	1	1	2	1	2	2	2	1	1	1	1	1	1	1	2		3	1	2	1	1	3
780	38	1	2	4		0	0	2	8	3	1	1	1	1	1	1	1	1	1	3	1	1	2	1	1	1	1	2	1	1	1	2		3	1	3	1	1	3	1	1	1	1	1	3	2	2	1	3
781	52	1	2	5	1	0	0	3	7	1	1	1	1	1	1	1	1	1	1	1	2	2	2	1	1	1	1	1	2	1	1	1	1	1	1	1	1	1	4	1	1	2	1	1	1	2	2	1	4
782	32	1	2	4	2	1	0	1	10	1	3	3	2	1	1	3	3	2	2	2	4	4	3	2	1	3	2	2	2	2	3	3	3	2	2	3	2	3	5	4	3	3	3	2	1	4	4	5	4
783	44	1	2	4	2	0	0	1	7	1	1	1	1	1	1	1	1	2	1	2		2	2	1	1	2	2	2	1	1	1	3	3	3	3	3	3	2	1	1	2	1	1	1	1	2	1	1	3
784	35	1	2	3	1	0	0	2	7	3	2	1	1	1	3	4	3	2	4	4	4	4	5	3	2	3	4	4	4	3	4	4	4	4	3	3	4	3	3	3	3	2	3	2	2	4	4	5	5
785	31	1	2	7	2	0	0	1	7	1	1	1	1	3	1	2	2	2	2	1	2	1	1	1	1	1	1	1	1	1	1	1	1	1	1	1	1	1	1	1	1	1	1	1	1	1	1	1	1
786	30	1	2	4	3	0	0	1	8	2	1	1	1	1	1	1	1	1	1	1	1	2	2	1	1	1	1	1	2	2	2	2	1	3	2	2	2	1	1	1	2	2	1	1	1	2	2	2	3
787	27	1	2	6	1	0	0	1	7	2	1	1	1	1	1	1	1	1	1	2	3	3	2	1	1	1	1	1	3	1	3	2	3	3	2	3	1	1	1	1	1	1	1	1	1	1	1	1	4
788	37	1	2	4	2	0	0	1	8	1	1	1	1	1	1	1	1	1	1	1	1	1	1	1	1	1	1	1	1	1	1	1	1	1	1	1	1	1	1	1	1	1	1	1	1	1	1	1	1
789	25	1	2	3	2	0	0	2	8	1	1	2	1	1	1	3	1	1	3	4	3	2	2	1	1	1	1	1	1	1	1	3	3	5	1	5	5	5	3	2	3	1	1	1	1	3	3	4	5
790	48	1	2	4	2	0	0	1	7	2	2	1	1	1	1	2	1	2	2	1	2	3	3	1	1	1	2	1	1	2	1	2	2	4	1	2	2	2	3	3	2	2	2	1	1	1	2	3	2
791	42	1	2	2	2	0	0	1	7	1	1	1	1	1	1	1	1	1	1	1	1	1	1	1	1	1	1	1	1	2	1	3	3	3	1	3	1	1	1	1	1	2	1	1	1	1	1	1	4
792	67	1	2	2	2	1	1	2	6	3	1	1	1	1	1	2	2	1	2	3	3	1	3	1	1	1	1	1	1	1	1	2	1	2	1	2	1	1	1	1	1	1	1	1	1	1	1	1	4
793	35	1	2	3	1	0	0	3	7	1	1	1	1	1	1	1	1	1	1	1	1	1	1	1	1	1	1	1	1	1	1	1	1	1	1	1	1	1	1	1	1	1	1	1	1	1	1	1	2
794	30	1	2	4	2	0	0	1	6	2	1	1	1	1	1	2	2	1	1	2	3	3	3	1	1	1	1	1	1	1	1	2	2	2	1	2	1	2	2	1	1	1	1	1	1	3	3	3	3
795	37	1	2	4	1	0	1	1	8	4	3	2	2	2	3	4	4		4	3	4	3	3	2	3	2	2	2	2	2	3	4	4	4	2	3	2	2	1	1	1	1	1	1	1	3	3	3	4
796	33	1	2	2	2	0	1	1	9	4	3	2	1	1	2	5	5	4	4	3	5	4	5	3	3	3	4	5	4	3	3	2	2	5	5	4	4	2	5	3	5	4	5	4	4	4	5	5	3
797	31	1	2	4	2	0	0	1	8	1	1	1	1	1	1	1	1	1	1	1	1	1	1	1	1	1	1	1	1	1	1	1	1	1	1	1	1	1	1	1	1	1	1	1	1	1	1	1	3
798	39	1	2	6		0	0	1	7	1	1	1	1	1	1	1	2	2	2	1	2	1	1	1	1	1	1	1	1	3	3	2	2	1	3	1	1	3	2	1	1	1	1	1	1	1	1	1	3
799	63	1	2	2	1	1	1	2	6	3	3	1	1	1	1	3	3	3	2	4	4	4	4	1	1	1	1	1	2	3	3	3		2	2	4	1	3	3	3	1	3	1	1	1	3	2	3	4
800	36	1	2	4	2	0	0	1	7	1	1	1	1	1	1	1	1	1	1	1	3	1	3	1	1	1	1	1	1	1	1	1	1	1	1	1	1	1	1	1	1	1	1	1	1	1	1	1	3
801	65	1	2	6	2	0	1	1	8	1	1	1	1	5	3	2	1	1	1	2	2	1	1	1	1	1	1	1	1	1	1	1	1	1	1	1	1	1	1	1	1	1	1	1	1	2	1	1	3
802	63	1	2	0	1	1	1	2	4	1	1	1	1	4	4	4	1	1	3	3	3	3	4	4	4	3	3	3	4	2	3	1	1	1	1	1	3	2	3	3	2	2	1	1	1	3	3	3	4
803	64	1	2	1	1	0	1	1	10	2	1	1	2	1	1	3	2	1	4	2	3	2	2	1	1	4	2	1	4	3	4	4	4	3	1	3	3	3	2	2	1	2	1	2	1	2	2	1	4
804	44	1	2	1	2	0	0	1	7	1	1	1	1	1	1	1	1	1	1	2	2	1	1	1	1	1	1	1	1	1	1	3	3	1	1	3	2	1	1	1	2	2	1	1	1	1	1	1	2
805	44	1	2	4	1	0	1	3	7	3	3	3	1	1	4	2	1	1	3	4	5	3	4	2	1	5	5	1	4	4	3	2	2	3	3	4	3	3	2	2	3	4	3	2	2	3	3	4	4
806	59	1	2	7	2	0	0	1	7	2	1	1	1	1	1	3	2	3	2	2	2	2	2	1	1	2	1	1	2	1	2	2	1	2	2	1	1	1	1	1	2	2	2	1	2	3	3	3	3
807	67	1	2	3	2	1	1	2	8	3	2	1	2	3	2	2	1	1	3	5	5	5	5	2	3	3	2	2	3	2	3	2	2	1	1	3	2	1	4	3	1	3	1	1	1	3	2	2	4
808	49	1	2	4	2	1	1	3	6	2	2	2	2	2	2	2	1	1	2	3	3	3	3	3	2	1	1	1	2	2	2	4	4	2	2	4	2	2	4	3	2	2	2	1	1	4	4	4	5
809	56	1	2	4	2	1	1	2	5	4	2	1	1	3	1	2	2	2	1	2	4	4	4	2	1	1	1	2	2	3	2	2	2	2	2	3	2	2	3	2	2	3	2	1	1	3	3	3	4
810	68	1	2	4	2	0	1	1	6	1	1	1	1	1	1	2	1	1	1	2	2	1	1	1	1	1	1	1	3	3	2	2	2	2	2	1	4	1	1	1	2	2	1	2	2	3	2	1	5
811	67	1	2	7	2	0	1	1	8	3	3	1	1	5	1	3	2	1	2	1	2	1	2	2	2	2	2	1	1	1	1	2	2	2	2	2	2	1	1	1	1	4	1	1	2	2	2	2	3
812	65	1	2	1	1	1	1	3	7	3	2	1	1	1	1	2	2	1	1	4	4	4	3	2	2	2	2	3	3	2	2	3	2	1	2	3	2		3	3	2	2	1	1	1	3	3	3	5
813	33	1	2	1		0	0	1	7	1	1	1	1	3	3	1	1	1	1	1	1	1	1	1	1	1	1	1	1	2	2	2	3	1	1	1	1	1	1	1	1	1	1	1	1	1	2	2	1
814	25	1	1	2	1	1	1	1	4	3	4	3	3	2	4	2	2	2	2	4	4	5	4	3	2	3	2	3	4	1	1	1	1	2	4	2	2	4	2	3	1	2	3	4	3	3	3	4	5
815	30	1	1	2	2	0	0	1		1	1	1	1	3		1	1	1	1	1	1	1	1	1	1	1	1	1	1	1	1	1	1	1	1	1	1	1	2	3	2	3	3	1	3	1	1	1	4
816	57	1	2	2	1	0	1	1	8	2	3		3	3		2	3		3	3	4	4	4	3	4	4		4	4	3	4	3	3	3	3	3	3	4	4	2	2	1	1	1	2	4	3	3	5
817	25	1	1	2	1	0	0	3	8	3	4	2	2	4	4	1	1	1	1	3	4	5	5		1	1	1	1	3	2	2	3	3	2	2	4	2	2	3	3	1	2	3	3	3	1	2	2	4
818	32	1	1	5	2	0	0	1	8	3	1	1	1	1	1	1	1	1	2	2	3	2	2	1	1	2	1	1	1	1	1	3	3	3	2	2	4	4	1	1	3	1	1	1	1	2	3	2	3
819	59	1	1	4	2	0	1	1	9	3	1	1	1	1	1	2	1	1	2	4	2	2	3	3	1	1	1	1	2	3	3	3	4	3	1	2	1	1	1	1	3	1	1	1	1	1	1	1	4
820	62	1	2	0		1	1	1	5	3	2	1	1	2	3	3	3	2	2	4	3	4	4	3	2	4	3	3	4	3	3	4	4	3	2	3	2	2	4	2	2	3	1	1	1	5	4	3	4
821	45	1	2	2	1	1	1	3	6	3	3	2	3	2	2	3	3	2	2	3	4	4	4	2	2	3	3	2	2	2	2	2	2	1	1	4	3	2	4	2	3	1	1	1	1	3	4	3	4
822	22	1	1	6	2	1	1	1	8	3	1	1	1	1	1	1	1	1	1	3	4	2	3	1	1	1	1	1	1	1	1	1	1	1	1	1	1	1	1	1	1	1	1	1	1	1	1	1	3
823	37	1	2	1	1	0	0	1	9	4	3	1	3	1	3	4	1	1	1	2	5	3		4	4	3	3	3	3	3	3	3	4	2	3	2	3	2	4	4	3	3	2	1	2	1	1	2	5
824	72	1	2	0	1	0	0	1	7	2	4	1	1	3	3	3	1	1	3	4	4	3	4	3	3	3	3	2	3	3	4	4	3	4	3	3	3	3	4	3	2	2	2	1	3	3	3	2	5
825	25	1	2	4	3	1	0	2	8	3	1	1	1	4	3	2	1	1	1	2	4	3	2	1	1	1	1	1	1	1	1	2	2	4	1	1	1	2	2	3	1	1	1	1	1	3	2		4
826	59	1	2	7	1	1	0	3	5	1	1	1	4	1	1	1	3	3	1	2	1	4	1	3	3	3	4	4	4	3	3	2	4	1	3	4	1	1	1	1	1	1	1	1	1	1	1	1	4
827	42	1	2	1	1	1	1	3	10	1	3	1	1	1	1	1	1	1	1	5	5	5	5	3	1	1	1	1	5	1	5	5	4	1	3	4	1	1	1	5	4	1	2	1	1	4	5	5	5
828	63	1		1	1	0	0	2	6	2	3	2	1	3	2	2	1	1	3	3	4	4	3	4	3	2	3	1	1	2	3	3	3	2	4	4	1	2	4	3	2	3	1	1	1	4	3	3	4
829	30	1	1	7	2	1	0	3	8	3	2	1	2	1	1	1		2	1	3	3	2	3	2	2	2	1	2	2	1	2	1	1	2	2	1	1	2	1	1	1	2	1	1	1	4	3	2	4
830	41	1	2	4	1	1	0	3	8	4	3	1	1	3	4	3	1	1	1	2	5	4	5	1	2	2	2	3	2	1	2	2	2	2	2	2	2	2	2	2	1	1	1	2	1	5	4	5	5
831	48	1	2	4	2	1	1	1	7	3	2	1	1	1	1	2	2	3	3	4	4	3	5	2	3	3	4	3	2	2	3	1	1	1	1	1	1	1	4	2	1	3	1	1	1	1	2	2	4
832	62	1	2	1		1	1	2	6	3	2	2	2	1	1	2	3	2	3	3	4	4	4	3	3	2	3	2	3	2	2	3	3	2	1	4	2	1	4	4	2	4	1	1	1	4	4	4	5
833	27	1	1	4	2	1	0	3	7	1	1	1	1	1	1	1	1	1	1	1	1	1	1	1	1	1	1	2	2	1	1	1	1	1	1	1	1	2	1	2	2	2	1	1	1	1	1	1	4
834	41	1	2	1	1	0	0	1	8	3	1	1	2	2	2	2	4	1	2	2	2	2	2	5	5	3	3	1	3	3	3	3	3	3	3	3	3	1	3	3	3	3	1	1	1	5	5	1	4
835	54	1	2	2	1	1	1	3	6	2	1	2	1	1	1	2	1	1	1	5	4	1	1	1	1	2	1	1	2	1	2	2	3	3	3	2	1	1	1	1	3	3	1	1	1	4	3	2	4
836	71	1	2	0	1	1	1	1	6	3	3	2	4	1	2	3	4	3	4	2	4	2	4	1	1	1	1	1	3	1	1	1	1	3	4	4	3	2	4	3	2	2	3	2	3	4	3	2	4
837	32	1	2	2	2	0	0	3	8	1	1	1	1	1	1	1	1	1	1	1	1	1	1	1	1	1	1	1	1		2	3	2	1	1	4	2	1	3	3	1	1	3	1	1	1	1	1	3
838	60	1	2	1	2	1	0	3	6	1	1	1	1	1	1	1	1	1	1	1	1	1	1	3	3	3	3	3	1	1	1	1	2	2	2	1	1	1	3	1	1	3	1	1	1	2	1	1	3
839	75	1	2	1	1	0	0	1	7	1	1	1	1	1	1	1	1	2	2		3	3	3	4	4	4	4	4	4	3	2	2	1	1	1	3	3	1	4	3	1	3	1	1	1	3	2	3	5
840	47	1	2	4	1	0	0	1	7	1	1	1	1	1	1	1	1	1	1	2	1	1	1	1	1	1	1	1	1	1		2	1	1	1	1	1	1	4	1	1	1	1	1	1	1	1	1	4
841	31	1	1	7	2	1	0	1	6	3	2	1	3	2	1	1	1	1	1	1	2	1	1	1	1	1	1	1	1	1	1	1	1	1	1	1	1	1	3	1	1	1	1	1	1	2	2	2	3
842	40	1	2	2	1	1	1	2	7	2	2	1	2	1	1	4	2	4	4	3	3	2	2	3	3	2	2	3	3	2	2	3	3	2	3	2	3	2	4	2	3	2	2	1	2	3	2	2	4
843	64	1	2	0	1	0	1	2	5	2	1	1	1	1	1	2	3	3	3	4	4	4	4	3	3	3	3	3	4	3	3	2	1	1	1	4	2	2	3	3	1	3	1	1	1	2	2	2	4
844	71	1	2	1	1	1	1	3	7	3	3	3	1	1	3	2	2	3	2	4	3	4	3	3	4	4	3	4	3	4	3	1	1	2	2	4	4	3	4	4	2	4	2	1	2	4	3	4	5
845	46	1	2	0	1	1	1	3	7	2	1	1	1	2	1	2	2	3	2	5	5	4	4	3	3	3	3	4	3	1	1	2	2	3	1	4	3	3	4	4	3	2	1	1	1	3	2	3	5
846	75	1	2	1	1	1	1	2	6	2	3	2	2	3	2	2	3	1	2	4	3	2	3	2	2	2	3	3	3	2	1	1	1	3	3	3	2	2	2	2	2	1	1	1	2	1	1	2	4
847	82	1	2	1	1	0	0	2	12	1	1	1	1	1	1	1	1	1	1	5	5	1	1	1	1	1	1	1	1	1	1	5	5	4	1	1	1	5	1	1	1	1	1	1	1	3	3	4	4
848	60	1	2	3	1	0	1	1	9	2	1		1	3	1	3	1		2	3	2	3	2	2	3	3	3	1	3	3	4		2	4	3	4	3	2		2	3	3	3	2	3	4	3	4	4
849	38	1	2	1	1	0	1	1	7	2	2	1	1	2	2	2	2	1	2	3	2	3	4	4	4	4	3	4	4	4	3	3	3	3	4	3	3	2	4	3	3	2	2	2	2	1	1	2	4
850	27	2	2	7	2	0	0	1	8	2	1	2	3	1	1	3	4	3	3	3	3	1	2	1	1	3	3	1	2	2	2	2	2	2	1	1	3	2	1	1	1	1	1	1	1	1	1	1	3
851	61	2	3	0	1	0	1	1	6	3	2	3	3	2	2	2	2	2	3	2	3	2	4	3	3	3	3	3	3	3	3	4	4	4	3	3	1	2	4	1	1	1	1	1	1	4	3	3	5
852	61	2	2	2	2	0	1	1	8	2	1	1	1	3	1	3	1	1	1	4	4	4	5	2	2		3	1	3	3	2	2	3	2	4	4	3	4	3	2	3	2	3	1	3	3	4	4	5
853	51	2	2	1	1	1	1	1	7	3	3	1	3	1	2	3	1	2	2	3	3	4	3	4	4	5	5	4	3	2	2	4	3	3	3	2	4	4	4	4	3	2	1	1	1	2	2	3	5
854	24	2	2	4	2	0	0	1	9	3	4	1	4	1	1	1	2		1	1	2	1	2	1	1	1	1	1	1	1	1	1	1	1	1	1	1	1	1	1	1	1	1	1	1	1	1	1	4
855	39	2	2	4	1	1	0	1	9	3	2	1	1		1	2	1	1	2	3	3	4	4	2	2	3	3	1	2	1	2	1	3	3	1	2	1	3	1	2	1	2	1	1	1	4	3	4	3
856	42	2	2	6	1	1	1	1	9	3	1	1	1	5	1	2	1	1	3	4	3	3	3	1	1	1	1	1	1	2	3	4	4	4	5	4	3	1	1	1	2	1	2	1	4	4	4	4	4
857	26	2	2	5	2	1	0	1	6	4	2	1	1	3	2	3	2	2	2	4	3	5	3	4	4	1	4	3	2	2	1	1	1	1	3	2	1	3	5	1	3	1	1	3	1	5	5	5	4
858	59	2	2	1	2	0	1	1	8	1	1	1	1	2	1	3	1	1	3	1	1	1	1	1	1	1	1	1	1	1	2	3	1	1	1	1	3	1	1	1	1	1	1	1	1	3	1	1	3
859	49	2	2	1	1	0	1	1	7	3	1	1	1	3	1	4	1	1	4	3	3	3	4	3	1	3	3	3	4	1	2	4	4	2	1	2	1	2	1	1	4	4	1	3	1	5	3	3	4
860	73	2	2	1	1	1	1	1	10	1	1	1	1	1	1	1	1	1	1	4	3	1	2	1	1	1	1	1	1	4	4	2	5	5	1	1	1	5	1	1	1	1	1	1	1	5	5	5	4
861	45	2	2	4	2	0	1	1	8	4	1	1	1	1	1	3		1	3	2	2	2	2	1	1	1	1	1	1	2	1	4	4	4	1	1	4	1	1	2	1	4	1	1	1	1	1	1	4
862	37	2	2	6	1	0	1	1	9	3	1	1	1	1	1	2	2	2	2	2	3	3	3	1	1	1	1	1	1	1	1	4	5	3	3	2	1	1	1	2	2	1	1	1	2	2	2	2	4
863	32	2	2	4	1	0	0	1	9	2	3	1	2	2	1	2	2	1	2	4	4	3	4	3	3	3	4	3	4	3	3	4	4	3	4	3	3	3	2	3	4	3	1	2	3	4	4	4	4
864	49	2	2	1		1	1	1	7	3	1	1	1	1	1	3	4	1	4	1	1	1	1	1	1	3	3	1	1	2	2	3	1	1	1	3	1	1	1	1	1	1	1	1	1	1	1	1	4
865	38	2	2	2	1	0	1	1	6	4	3	2	1	1	2	3	3	2	4	4	3	3	3	5	4	4	4	4	5	4	3	3	3	4	4	4	2	1	1	3	4	2	2	2	3	2	2	2	5
866	50	2	2	1	2	1	1	1	7	3	4	1	2	3	3	2	2	1	3	4	3	4	3	4	3	4	4	4	3	2	3	2	1	1	3	2	3	2	4	3	2	3	1	1	1	3	3	3	4
867	47	2	2	2	2	0	1	1	8	3	3	1	2	1	1	4	3	4		3	3	4	3	2	2	2	2	2	2	2	3	3	3	5	1	4	1	1	2	2	1	1	1	1	1	4	4	5	4
868	59	2	2	2	1	0	0	1	8	1	2	1	1	1	1	1	1	1	2	2	3	2	2	1	2	2	2	1	2	2	3	1	4	1	1	2	3	1	2	2	2	2	1	1	1	2	2	1	3
869	46	2	2	4	2	0	0	1	10	1	1	1	1	1	1	1	1	1	1	1	3	3	2	4	4	3	3	2	2	2	2	4	4	3	3	2	1	1	1	1	1	1	1	1	1	3	3	3	3
870	34	2	2	4	2	1	0	1	7	1	1	1	1	1	2	2	2	2	1	2	3	3	2	1	1	1	1	1	1	1	1	1	1	3	1	1	1	4	1	1	1	1	1	1	1	2	3	3	3
871	44	2	2	1	2	0	0	1	10	4	3	4	1	1	1	1	1	1	1	4	3	3	4	3	1	1	1	1	3	1	1	2	1	1	1	1	1	3	3	3	3	3	2	1	3	2	3	3	4
872	42	2	2	6	2	0	0	1	8	4	5	4	3	4	3	2	2	3	4	4	5	5	4	3	3	3	4	4	3	3	3	3	3	3	4	4	3	3	3	3	2	4	4	2	2	4	3	2	5
873	32	2	2	4	2	0	1	1	10	3	2	1	3	2	3	2	2	1	2	4	4	5	5	1	1	2	2	2	3	3	2	3	3	2	5	4	5	2	1	3	4	2	5	2	3	4	4	4	5
874	82	2	2	4	2	0	1	1	5	2	3	1	1	1	1	4	3	1	4	3	3	3	3	3	3	2	2	2	2	3	4	5	5	4	2	4	4	3	1	2	2	2	1	1	1	2	2	1	4
875	50	2	2	1	1	1	1	1	5	4	3	2	3	2	2	3	3	2	2	4	4	5	5	2	2	1	1	1	2	2	3	4	4	3	2	5	4	2	4	3	2	4	2	1	1	4	3	4	5
876	62	2	2	0	1	1	1	2	7	3	2	3	2	4	3	2	2	2	2	3	4	4	4	4	4	4	3	4	3	1	1	1	3	3	3	3	3	4	4	3	3	4	3	1	1	3	4	3	5
877	76	2	3		2	1	1	2	6	1	1	1	1	3		2	3	2	2	5	4	4	4	3	3	3	3	4	4	1	1	1	2	2	1	1	1	1	1	1	1	1	1	1	1	3	3	3	5
878	50	2	2	0	1	1	1	1	10	4	3	2	3	3	2	4	3	2	4	3	3	4	3	3	1	1	1	1	1	1	1	2	1	1	1	1	1	3	3	3	3	3	1	1	1	4	3	3	5
879	67	2	2	1	1	1	1	2	6	3	2	1	2	3	2	2	1	1	1	4	4	3	2	3	2	2	3	2	2	2	2	1	1	1	1	2	2	2	3	3	2	3	1	1	1	2	2	2	5
880	38	2	2	5	2	0	0	1	8	1	1	1	1	1	1	1	1	2	1	1	2	1	2	1	1	1	1	1	1	1	1	1	1	1	1	1	1	1	1	1	1	1	1	1	1	1	1	1	3
881	35	2		1	1	1	1	1	6	4	4	2	2	1	2	3	3	2	2	5	4	4	4	4	3	4	3	4	3	2	4	3	2	2	2	4	3	2	4	2	2	4	1	1	1	2	2	2	3
882	49	2	2	0	1	0	0	1	6	1	1	1	1	4	4	1	1	1	1	3	4	5	4	1	1	1	1	1	2	2	2	3	4	3	2	4	3	2	3	2	2	4	2	1	3	3	3	3	4
883	35	2	2	6	3	1	1	1	9	2	2	1	3	1	3	1	2	1	2	4	4	5	4	2	2	2	2	2	1	1	2	4	4	5	4	4	4	3	4	2	1	2	1	2	2	3	3	4	4
884	23	2	1	6	2	0	0	1	8	3	1	1	1	1	1	1	1	1	1	1	1	1	1	1	1	1	1	1	1	1	1	1	1	1	1	1	1	1	1	1	1	1	1	1	1	1	1	1	4
885	29	2	1	6	2	0	0	1	8	1	1	1	1	1	1	1	1	1	1	1	1	1	1	1	1	1	1	1	1	3	1	1	1	1	1	1	1	1	1	1	1	1	1	1	1	1	1	1	4
886	35	2	2	1	1	1	1	1	6	2	2	1	2	1	1	3	2	2	2	2	3	4	3	2	1	4	4	2	4	5	2	3	3	3	3	4	2	2	2	1	1	2		1	1	4	4	3	3
887	44	2	2	2	2	0	0	1	8	2	2	1	1	1	1	2	1	1	1	1	1	1	1	1	1	1	1	1	1	2	3	2	2	2	2	2	1	1	1	1	1	1	2	1	2	2	1	1	3
888	75	2	2	1	2	0	1	1	6	3	2		4	1	1	3		1	3	4	4	3	3	1	1	1	2	1	1	1	1	3	3	4		3	1	1	1	1	2	4	1	1	1	3	1	1	4
889	45	2	2	1	1	0	1	1	8	2	1	1	1	2	2	4	2	1	3	4	4	4	5	3	3	2	2	2	3	2	4	2	4	2	2	4	2	2	1	2	1	4	4	1	1	4	4		5
890	68	2	2	6	2	0	1	1	6	2	3	3	1	1	1	1	1	2	2	1	1	1	1	1	1	1	1	1	1	2	1		2		2	1	1	1	1	1	1	1	1	1	1	1	1	1	1
891	22	2	2	5	2	0	0	1	10	4	2	1	3	2	3	5	2	1	1	3	3	4	3	2	2	2	2	1	2	1	2	2	2	3	2	4	1	2	2	2	1	2	1	1	1	5	4	3	4
892	23	2	1	6	2	1	0	1	8	5	4	1	3	1	2	1	1	1	1	3	3	1	2	1	1	2	2	1	1	1	1	1	1	1	4	4	1	1	1	1	1	1	1	1	1	1	1	1	4
893	27	2	2	6	2	1	1	1	6	3	2	1	1	1	1	2	1	2	1	4	4	3	4	1	1	1	1	1	1	2	1	1	1	2	1	3	2	2	1	1	1	1	1	1	1	2	3	3	4
894	54	2	2	7	2	0	1	1	10	4		1	1	2	3	5	1		5	5	5	5	5	3	3	2	3		3		3	5	5	5	5	5	4	3		3	4	4	1	1	1	5	5	3	5
895	35	2	2	6	2	0	0	1	7	3	1	1	2	3	4	3	3	2	3	4	5	5	5	2	3	2	2	2	2	3	2	3	3	3	2	4	2	2	4	3	2	4	3	1	1	1	4	3	4
896	33	2	2	1	1	1	0	1	9	2	1	1	1	1	1	1	1	1	1	2	2	2	2	1	1	2	2	1	2	3	2	3	2	3	2	3	3	2	3	3	2	2	3	2	1	3	3	3	4
897	49	2	2	1	1	0	0	1	10	5	5	4	5	3	4	3	5	2	2	3	4	5	5	3	1	1	1	5	4	2	4	5	5	4	4	4	1	5	5	3	5	5	1	1	1	5	4	5	5
898	35	2	2	4	2	0	0	1	7	2	3	1	2	1	1	2	2	3	1	3	3	3	3	1	1	1	2	2	1	1	1	5	5	3	3	2	3	1	1	2	5	1	1	1	3	3	2	1	4
899	68	2	2	0	1	0	0	1	5	2	1	1	1	5	4	1	1	4		5	4	3	2	4		2	3	3	2	2	3	2	3	3	4	3	3	3	2	3	2	2	3	1	1	1	1	4	4
900	19	1	1	3	2	1	0	1	8	1	2	1	1	2	2	1	1	1	1	3	3	2	2	2	2	2	2	1	1	1	1	1	1	1	3	3	1	4	2	1	2	1	1	1	1	2	4	4	3
[truncated: 46 more columns]
